# Supplementary material for: Dietary patterns and their associations with the occurrence and severity of early childhood caries among 1–5-year-olds in Iran: A multicenter cluster randomized survey
Source: PLoS One. 2025 Feb 25;20(2):e0319083. doi: 10.1371/journal.pone.0319083 (PMC11856589; doi:10.1371/journal.pone.0319083)
Supplement: S1 Data — (XLSX) [file pone.0319083.s001.xlsx]

## Sheet: S1_Data
Location	Gender	Age Group	Toddler or Preschooler	Father's Education Level	Mother's Education Level	SES	Brushing Frequency	Flouride Toothpaste	Visible Dental Plaque	ECC	dmft score	Cluster	Strata	Weight	No. of Meals	Bottle Feeding Duration	Breast Feeding Duration	Sweet Snack or Drink	Sugar Between Meals	Grain Products	Dairy Products	Fruits	Vegetables	Proteins	Fast Foods
Urban	Male	24 - 35 months	Toddler (12-47m)	Associate / Bachelor Degree	Middle School / Diploma	Good-Excellent	At Least Once a Day	Yes	No	No	0	19	2	8686.36	<=3	1-12 month(s)	>18 months	Both	Once a Day or Less	Two to Three Times a Day	Twice a Day	Once a Day	Once a Day	Once a Day	Once a Month or Less
Urban	Male	60 - 71 months	Preschooler (48-71m)	Master / PhD Degree and Above	Master / PhD Degree and Above	Poor-Moderate	Several Times a Week (2 or 3)	No	No	Yes	3	19	2	2380.81	<=3	Never	>18 months	None	Once a Day or Less	Two to Three Times a Day	Once a Day or Less	Twice a Day	Once a Day	Several Times a Week	Once a Month or Less
Urban	Male	48 - 59 months	Preschooler (48-71m)	Master / PhD Degree and Above	Master / PhD Degree and Above	Good-Excellent	At Least Once a Day	No	No	No	0	19	2	5272	<=3	>12 months	Never	Both	Once a Day or Less	Two to Three Times a Day	Twice a Day	Twice a Day	Once a Day	Once a Day	Several Times a Month
Urban	Male	24 - 35 months	Toddler (12-47m)	Associate / Bachelor Degree	Associate / Bachelor Degree	Good-Excellent	Never or Irregularly or Once a Week	Yes	No	No	0	19	2	8686.36	4	Never	>18 months	Both	Once a Day or Less	Less than Twice a Day	Once a Day or Less	Once a Day	Never	Several Times a Week	Once a Month or Less
Urban	Male	48 - 59 months	Preschooler (48-71m)	Master / PhD Degree and Above	Associate / Bachelor Degree	Good-Excellent	Several Times a Week (2 or 3)	No	Yes	Yes	5	19	2	5272	>=5	1-12 month(s)	>18 months	Drink or Snack	Once a Day or Less	Two to Three Times a Day	Twice a Day	Twice a Day	Never	Once a Day	Once a Month or Less
Urban	Female	24 - 35 months	Toddler (12-47m)	Master / PhD Degree and Above	Associate / Bachelor Degree	Good-Excellent	Never or Irregularly or Once a Week	No	No	Yes	7	19	2	6937.85	>=5	1-12 month(s)	1-18 month(s)	Both	Once a Day or Less	Two to Three Times a Day	Twice a Day	Twice a Day	Never	Once a Day	Once a Month or Less
Urban	Male	60 - 71 months	Preschooler (48-71m)	Middle School / Diploma	Associate / Bachelor Degree	Good-Excellent	Several Times a Week (2 or 3)	Yes	Yes	Yes	10	19	2	2380.81	<=3	Never	>18 months	Both	Once a Day or Less	Two to Three Times a Day	Twice a Day	Once a Day	Once a Day	Several Times a Week	Several Times a Month
Urban	Male	48 - 59 months	Preschooler (48-71m)	Master / PhD Degree and Above	Master / PhD Degree and Above	Good-Excellent	Never or Irregularly or Once a Week	No	No	Yes	4	19	2	5272	<=3	1-12 month(s)	Never	Both	Once a Day or Less	Two to Three Times a Day	Twice a Day	Once a Day	Once a Day	Never	Once a Month or Less
Urban	Male	60 - 71 months	Preschooler (48-71m)	Associate / Bachelor Degree	Associate / Bachelor Degree	Poor-Moderate	Several Times a Week (2 or 3)	Yes	No	Yes	1	19	2	2380.81	<=3	Never	1-18 month(s)	None	Never	Two to Three Times a Day	Once a Day or Less	Once a Day	Never	Several Times a Week	Once a Month or Less
Urban	Male	36 - 47 months	Toddler (12-47m)	Master / PhD Degree and Above	Associate / Bachelor Degree	Poor-Moderate	Never or Irregularly or Once a Week	Yes	No	No	0	19	2	13147.9	4	>12 months	1-18 month(s)	Both	Once a Day or Less	Two to Three Times a Day	Twice a Day	Once a Day	Once a Day	Twice a Day	Once a Month or Less
Urban	Male	60 - 71 months	Preschooler (48-71m)	Associate / Bachelor Degree	Middle School / Diploma	Poor-Moderate	At Least Once a Day	No	No	No	0	19	2	2380.81	<=3	>12 months	1-18 month(s)	Both	Twice a Day	Two to Three Times a Day	Once a Day or Less	Once a Day	Never	Several Times a Week	Once a Month or Less
Urban	Male	60 - 71 months	Preschooler (48-71m)	Middle School / Diploma	Middle School / Diploma	Poor-Moderate	At Least Once a Day	Yes	No	No	0	19	2	2380.81	<=3	Never	1-18 month(s)	Both	Once a Day or Less	Less than Twice a Day	Twice a Day	Once a Day	Once a Day	Several Times a Week	Once a Month or Less
Urban	Male	60 - 71 months	Preschooler (48-71m)	Illiterate - Reading / Writing / Primary School	Illiterate - Reading / Writing / Primary School	Poor-Moderate	Several Times a Week (2 or 3)	Yes	No	Yes	5	19	2	2380.81	4	>12 months	>18 months	Both	Twice a Day	Two to Three Times a Day	Once a Day or Less	Once a Day	Once a Day	Once a Day	Several Times a Month
Urban	Female	48 - 59 months	Preschooler (48-71m)	Middle School / Diploma	Middle School / Diploma	Poor-Moderate	At Least Once a Day	Yes	No	Yes	0	19	2	4711.72	>=5	1-12 month(s)	>18 months	Both	Once a Day or Less	Less than Twice a Day	Once a Day or Less	Once a Day	Once a Day	Once a Day	Once a Month or Less
Urban	Male	60 - 71 months	Preschooler (48-71m)	Middle School / Diploma	Middle School / Diploma	Poor-Moderate	At Least Once a Day	Yes	Yes	Yes	6	19	2	2380.81	>=5	>12 months	>18 months	Both	Twice a Day	Less than Twice a Day	Once a Day or Less	Once a Day	Once a Day	Once a Day	Several Times a Month
Urban	Female	36 - 47 months	Toddler (12-47m)	Associate / Bachelor Degree	Middle School / Diploma	Good-Excellent	At Least Once a Day	Yes	No	Yes	1	19	2	4597.63	4	>12 months	Never	Both	Twice a Day	Less than Twice a Day	Once a Day or Less	Once a Day	Once a Day	Once a Day	Once a Month or Less
Urban	Female	36 - 47 months	Toddler (12-47m)	Associate / Bachelor Degree	Middle School / Diploma	Good-Excellent	At Least Once a Day	Yes	No	No	0	19	2	4597.63	4	>12 months	Never	Both	Once a Day or Less	Less than Twice a Day	Once a Day or Less	Once a Day	Once a Day	Several Times a Week	Once a Month or Less
Urban	Male	48 - 59 months	Preschooler (48-71m)	Associate / Bachelor Degree	Middle School / Diploma	Poor-Moderate	At Least Once a Day	Yes	Yes	Yes	6	19	2	5272	4	>12 months	Never	Both	Once a Day or Less	Two to Three Times a Day	Once a Day or Less	Once a Day	Once a Day	Once a Day	Once a Month or Less
Urban	Female	36 - 47 months	Toddler (12-47m)	Associate / Bachelor Degree	Associate / Bachelor Degree	Good-Excellent	At Least Once a Day	Yes	No	Yes	2	19	2	4597.63	>=5	1-12 month(s)	Never	Both	Once a Day or Less	Less than Twice a Day	Twice a Day	Three Times a Day or More	More than Twice a Day	More than Twice a Day	Several Times a Month
Urban	Female	36 - 47 months	Toddler (12-47m)	Associate / Bachelor Degree	Associate / Bachelor Degree	Good-Excellent	At Least Once a Day	Yes	No	No	0	19	2	4597.63	<=3	Never	>18 months	Both	Once a Day or Less	Two to Three Times a Day	Once a Day or Less	Twice a Day	Once a Day	Twice a Day	Once a Month or Less
Urban	Male	12 - 23 months	Toddler (12-47m)	Middle School / Diploma	Middle School / Diploma	Poor-Moderate	Never or Irregularly or Once a Week	No	No	Yes	1	19	2	10898.6	>=5	1-12 month(s)	1-18 month(s)	Both	Never	Less than Twice a Day	Once a Day or Less	Never	Never	Never	Once a Month or Less
Urban	Male	48 - 59 months	Preschooler (48-71m)	Middle School / Diploma	Middle School / Diploma	Poor-Moderate	At Least Once a Day	No	No	Yes	2	19	2	5272	<=3	Never	>18 months	Both	Once a Day or Less	Four to Five Times a Day	Three Times a Day	Twice a Day	Once a Day	Several Times a Week	Several Times a Month
Urban	Female	60 - 71 months	Preschooler (48-71m)	Master / PhD Degree and Above	Associate / Bachelor Degree	Good-Excellent	At Least Once a Day	Yes	No	No	0	19	2	2691.74	4	1-12 month(s)	>18 months	Both	Once a Day or Less	Four to Five Times a Day	Three Times a Day	Twice a Day	Twice a Day	Once a Day	Several Times a Month
Urban	Male	48 - 59 months	Preschooler (48-71m)	Middle School / Diploma	Associate / Bachelor Degree	Poor-Moderate	Never or Irregularly or Once a Week	No	No	Yes	5	19	2	5272	>=5	1-12 month(s)	Never	Both	Once a Day or Less	Two to Three Times a Day	Three Times a Day	Twice a Day	Once a Day	Once a Day	Several Times a Month
Urban	Female	60 - 71 months	Preschooler (48-71m)	Associate / Bachelor Degree	Associate / Bachelor Degree	Good-Excellent	At Least Once a Day	No	No	Yes	9	19	2	2691.74	>=5	1-12 month(s)	1-18 month(s)	Both	Once a Day or Less	Two to Three Times a Day	Twice a Day	Once a Day	Once a Day	Several Times a Week	Several Times a Month
Urban	Female	12 - 23 months	Toddler (12-47m)	Middle School / Diploma	Middle School / Diploma	Good-Excellent	Never or Irregularly or Once a Week	No	No	No	0	19	2	9194.9	4	Never	1-18 month(s)	Drink or Snack	Never	Less than Twice a Day	Once a Day or Less	Never	Never	Never	Once a Month or Less
Urban	Female	60 - 71 months	Preschooler (48-71m)	Middle School / Diploma	Middle School / Diploma	Good-Excellent	At Least Once a Day	Yes	No	Yes	9	20	2	2691.74	4	Never	>18 months	Both	Once a Day or Less	Less than Twice a Day	Once a Day or Less	Three Times a Day or More	More than Twice a Day	Several Times a Week	Once a Month or Less
Urban	Male	60 - 71 months	Preschooler (48-71m)	Middle School / Diploma	Associate / Bachelor Degree	Good-Excellent	At Least Once a Day	Yes	No	Yes	7	20	2	2380.81	4	1-12 month(s)	Never	Drink or Snack	Once a Day or Less	Less than Twice a Day	Once a Day or Less	Twice a Day	Twice a Day	Twice a Day	Once a Month or Less
Urban	Female	24 - 35 months	Toddler (12-47m)	Illiterate - Reading / Writing / Primary School	Middle School / Diploma	Poor-Moderate	Never or Irregularly or Once a Week	No	No	No	0	20	2	6937.85	>=5	Never	>18 months	Both	Once a Day or Less	Two to Three Times a Day	More than Three Times a Day	Three Times a Day or More	Twice a Day	Several Times a Week	Several Times a Month
Urban	Male	60 - 71 months	Preschooler (48-71m)	Illiterate - Reading / Writing / Primary School	Middle School / Diploma	Poor-Moderate	Several Times a Week (2 or 3)	No	No	Yes	1	20	2	2380.81	4	Never	>18 months	Drink or Snack	Twice a Day	Two to Three Times a Day	More than Three Times a Day	Three Times a Day or More	Never	More than Twice a Day	Once a Month or Less
Urban	Male	60 - 71 months	Preschooler (48-71m)	Middle School / Diploma	Middle School / Diploma	Good-Excellent	Never or Irregularly or Once a Week	No	Yes	Yes	4	20	2	2380.81	<=3	Never	>18 months	Both	Once a Day or Less	Less than Twice a Day	Once a Day or Less	Once a Day	Once a Day	Once a Day	Once a Month or Less
Urban	Female	24 - 35 months	Toddler (12-47m)	Middle School / Diploma	Middle School / Diploma	Good-Excellent	Never or Irregularly or Once a Week	No	No	No	0	20	2	6937.85	>=5	Never	>18 months	Both	Once a Day or Less	More than Five Times a Day	More than Three Times a Day	Never	Never	Twice a Day	Once a Month or Less
Urban	Female	48 - 59 months	Preschooler (48-71m)	Associate / Bachelor Degree	Associate / Bachelor Degree	Poor-Moderate	Several Times a Week (2 or 3)	Yes	Yes	Yes	3	20	2	4711.72	4	1-12 month(s)	1-18 month(s)	Both	Once a Day or Less	Four to Five Times a Day	Three Times a Day	Three Times a Day or More	Twice a Day	Several Times a Week	Once a Month or Less
Urban	Male	60 - 71 months	Preschooler (48-71m)	Middle School / Diploma	Associate / Bachelor Degree	Poor-Moderate	Never or Irregularly or Once a Week	No	No	Yes	6	20	2	2380.81	<=3	Never	>18 months	Both	Never	Two to Three Times a Day	Twice a Day	Never	Never	Never	Once a Month or Less
Urban	Female	12 - 23 months	Toddler (12-47m)	Middle School / Diploma	Associate / Bachelor Degree	Good-Excellent	Never or Irregularly or Once a Week	No	No	No	0	20	2	9194.9	<=3	Never	>18 months	Both	Never	Two to Three Times a Day	Twice a Day	Twice a Day	More than Twice a Day	Never	Once a Month or Less
Urban	Female	48 - 59 months	Preschooler (48-71m)	Illiterate - Reading / Writing / Primary School	Illiterate - Reading / Writing / Primary School	Poor-Moderate	At Least Once a Day	Yes	Yes	Yes	4	20	2	4711.72	4	Never	>18 months	None	Once a Day or Less	Four to Five Times a Day	Twice a Day	Three Times a Day or More	Twice a Day	Several Times a Week	Once a Month or Less
Urban	Female	48 - 59 months	Preschooler (48-71m)	Middle School / Diploma	Middle School / Diploma	Poor-Moderate	At Least Once a Day	Yes	Yes	Yes	5	20	2	4711.72	4	Never	>18 months	Both	Once a Day or Less	Four to Five Times a Day	Twice a Day	Three Times a Day or More	Twice a Day	Several Times a Week	Once a Month or Less
Urban	Male	60 - 71 months	Preschooler (48-71m)	Illiterate - Reading / Writing / Primary School	Illiterate - Reading / Writing / Primary School	Good-Excellent	Never or Irregularly or Once a Week	No	Yes	Yes	10	20	2	2380.81	<=3	Never	>18 months	None	Once a Day or Less	Less than Twice a Day	Once a Day or Less	Twice a Day	Twice a Day	Once a Day	Once a Month or Less
Urban	Female	24 - 35 months	Toddler (12-47m)	Associate / Bachelor Degree	Associate / Bachelor Degree	Good-Excellent	At Least Once a Day	Yes	No	Yes	2	20	2	6937.85	4	Never	>18 months	Both	Twice a Day	Two to Three Times a Day	Twice a Day	Twice a Day	Twice a Day	Once a Day	Once a Month or Less
Urban	Female	48 - 59 months	Preschooler (48-71m)	Middle School / Diploma	Middle School / Diploma	Good-Excellent	Never or Irregularly or Once a Week	No	Yes	Yes	10	20	2	4711.72	<=3	Never	>18 months	Both	Once a Day or Less	Two to Three Times a Day	Twice a Day	Once a Day	Once a Day	Several Times a Week	Several Times a Month
Urban	Female	48 - 59 months	Preschooler (48-71m)	Middle School / Diploma	Middle School / Diploma	Poor-Moderate	At Least Once a Day	Yes	No	Yes	3	20	2	4711.72	4	1-12 month(s)	Never	Both	Once a Day or Less	Two to Three Times a Day	Three Times a Day	Twice a Day	Twice a Day	Several Times a Week	Several Times a Month
Urban	Female	48 - 59 months	Preschooler (48-71m)	Middle School / Diploma	Middle School / Diploma	Poor-Moderate	Never or Irregularly or Once a Week	Yes	No	Yes	1	20	2	4711.72	>=5	Never	>18 months	Both	Twice a Day	Four to Five Times a Day	Once a Day or Less	Twice a Day	Once a Day	Several Times a Week	Several Times a Month
Urban	Female	48 - 59 months	Preschooler (48-71m)	Illiterate - Reading / Writing / Primary School	Middle School / Diploma	Poor-Moderate	At Least Once a Day	Yes	Yes	Yes	12	20	2	4711.72	<=3	Never	>18 months	Both	Once a Day or Less	Two to Three Times a Day	Three Times a Day	Twice a Day	Twice a Day	Several Times a Week	Once a Month or Less
Urban	Male	48 - 59 months	Preschooler (48-71m)	Illiterate - Reading / Writing / Primary School	Illiterate - Reading / Writing / Primary School	Poor-Moderate	At Least Once a Day	Yes	Yes	Yes	8	20	2	5272	4	Never	>18 months	Both	Three Times a Day or More	Less than Twice a Day	Once a Day or Less	Three Times a Day or More	Never	Twice a Day	Once a Month or Less
Urban	Female	60 - 71 months	Preschooler (48-71m)	Illiterate - Reading / Writing / Primary School	Middle School / Diploma	Poor-Moderate	Never or Irregularly or Once a Week	Yes	No	Yes	3	20	2	2691.74	<=3	Never	>18 months	Both	Once a Day or Less	Less than Twice a Day	Twice a Day	Once a Day	Never	Several Times a Week	Once a Month or Less
Urban	Female	60 - 71 months	Preschooler (48-71m)	Middle School / Diploma	Middle School / Diploma	Good-Excellent	Several Times a Week (2 or 3)	No	Yes	Yes	4	20	2	2691.74	4	Never	>18 months	Both	Never	Two to Three Times a Day	Twice a Day	Once a Day	Once a Day	Never	Several Times a Month
Urban	Male	48 - 59 months	Preschooler (48-71m)	Middle School / Diploma	Associate / Bachelor Degree	Good-Excellent	Never or Irregularly or Once a Week	No	Yes	Yes	5	20	2	5272	>=5	>12 months	>18 months	Both	Never	Two to Three Times a Day	Twice a Day	Once a Day	Never	Never	Once a Month or Less
Urban	Female	60 - 71 months	Preschooler (48-71m)	Middle School / Diploma	Middle School / Diploma	Poor-Moderate	Never or Irregularly or Once a Week	Yes	Yes	Yes	5	20	2	2691.74	<=3	1-12 month(s)	>18 months	Both	Once a Day or Less	Less than Twice a Day	Once a Day or Less	Twice a Day	Never	Once a Day	Once a Month or Less
Urban	Female	12 - 23 months	Toddler (12-47m)	Middle School / Diploma	Middle School / Diploma	Poor-Moderate	Never or Irregularly or Once a Week	Yes	No	No	0	20	2	9194.9	<=3	1-12 month(s)	>18 months	Both	Once a Day or Less	Less than Twice a Day	Once a Day or Less	Twice a Day	Never	Once a Day	Once a Month or Less
Urban	Female	48 - 59 months	Preschooler (48-71m)	Middle School / Diploma	Illiterate - Reading / Writing / Primary School	Poor-Moderate	Never or Irregularly or Once a Week	No	Yes	Yes	12	20	2	4711.72	<=3	>12 months	Never	Both	Once a Day or Less	Less than Twice a Day	Once a Day or Less	Once a Day	Once a Day	Several Times a Week	Once a Month or Less
Urban	Female	36 - 47 months	Toddler (12-47m)	Middle School / Diploma	Middle School / Diploma	Poor-Moderate	At Least Once a Day	Yes	No	Yes	1	21	2	4597.63	<=3	Never	>18 months	Both	Once a Day or Less	Two to Three Times a Day	Once a Day or Less	Never	Once a Day	Several Times a Week	Once a Month or Less
Urban	Female	36 - 47 months	Toddler (12-47m)	Associate / Bachelor Degree	Associate / Bachelor Degree	Good-Excellent	Several Times a Week (2 or 3)	Yes	No	No	0	21	2	4597.63	<=3	Never	>18 months	Drink or Snack	Once a Day or Less	Less than Twice a Day	Once a Day or Less	Twice a Day	Never	Once a Day	Once a Month or Less
Urban	Female	60 - 71 months	Preschooler (48-71m)	Associate / Bachelor Degree	Associate / Bachelor Degree	Good-Excellent	At Least Once a Day	No	Yes	No	0	21	2	2691.74	4	Never	>18 months	Both	Twice a Day	Two to Three Times a Day	Twice a Day	Twice a Day	Once a Day	Once a Day	Once a Month or Less
Urban	Female	24 - 35 months	Toddler (12-47m)	Master / PhD Degree and Above	Associate / Bachelor Degree	Good-Excellent	Never or Irregularly or Once a Week	No	No	No	0	21	2	6937.85	>=5	1-12 month(s)	>18 months	Drink or Snack	Twice a Day	Two to Three Times a Day	Twice a Day	Once a Day	Once a Day	Several Times a Week	Several Times a Month
Urban	Male	24 - 35 months	Toddler (12-47m)	Associate / Bachelor Degree	Associate / Bachelor Degree	Good-Excellent	At Least Once a Day	No	No	Yes	1	21	2	8686.36	>=5	Never	>18 months	Both	Twice a Day	Two to Three Times a Day	Three Times a Day	Three Times a Day or More	More than Twice a Day	More than Twice a Day	Several Times a Month
Urban	Female	12 - 23 months	Toddler (12-47m)	Associate / Bachelor Degree	Middle School / Diploma	Good-Excellent	Never or Irregularly or Once a Week	No	No	No	0	21	2	9194.9	>=5	1-12 month(s)	1-18 month(s)	Drink or Snack	Once a Day or Less	Less than Twice a Day	Three Times a Day	Twice a Day	Once a Day	Several Times a Week	Once a Month or Less
Urban	Male	60 - 71 months	Preschooler (48-71m)	Associate / Bachelor Degree	Associate / Bachelor Degree	Poor-Moderate	Never or Irregularly or Once a Week	No	Yes	Yes	3	21	2	2380.81	<=3	Never	>18 months	Both	Once a Day or Less	Less than Twice a Day	Three Times a Day	Once a Day	Twice a Day	Once a Day	Several Times a Month
Urban	Male	60 - 71 months	Preschooler (48-71m)	Associate / Bachelor Degree	Associate / Bachelor Degree	Good-Excellent	At Least Once a Day	Yes	No	Yes	11	21	2	2380.81	>=5	Never	>18 months	Drink or Snack	Never	Four to Five Times a Day	Twice a Day	Once a Day	Once a Day	Once a Day	Several Times a Month
Urban	Male	48 - 59 months	Preschooler (48-71m)	Master / PhD Degree and Above	Associate / Bachelor Degree	Good-Excellent	At Least Once a Day	Yes	No	No	0	21	2	5272	4	Never	>18 months	Both	Once a Day or Less	Two to Three Times a Day	Once a Day or Less	Once a Day	Once a Day	Once a Day	Several Times a Month
Urban	Female	24 - 35 months	Toddler (12-47m)	Associate / Bachelor Degree	Associate / Bachelor Degree	Poor-Moderate	Never or Irregularly or Once a Week	No	No	No	0	21	2	6937.85	<=3	1-12 month(s)	>18 months	Drink or Snack	Once a Day or Less	Two to Three Times a Day	Three Times a Day	Once a Day	Once a Day	More than Twice a Day	Once a Month or Less
Urban	Female	36 - 47 months	Toddler (12-47m)	Middle School / Diploma	Middle School / Diploma	Poor-Moderate	Never or Irregularly or Once a Week	Yes	Yes	Yes	2	21	2	4597.63	>=5	Never	>18 months	Both	Once a Day or Less	Less than Twice a Day	Once a Day or Less	Once a Day	Once a Day	Several Times a Week	Several Times a Month
Urban	Male	60 - 71 months	Preschooler (48-71m)	Associate / Bachelor Degree	Associate / Bachelor Degree	Poor-Moderate	Several Times a Week (2 or 3)	Yes	Yes	Yes	3	21	2	2380.81	<=3	Never	>18 months	Both	Never	Four to Five Times a Day	Once a Day or Less	Twice a Day	Twice a Day	Several Times a Week	Once a Month or Less
Urban	Male	24 - 35 months	Toddler (12-47m)	Associate / Bachelor Degree	Associate / Bachelor Degree	Poor-Moderate	Never or Irregularly or Once a Week	No	No	No	0	21	2	8686.36	<=3	Never	1-18 month(s)	Both	Never	Two to Three Times a Day	Once a Day or Less	Once a Day	Once a Day	Once a Day	Once a Month or Less
Urban	Female	36 - 47 months	Toddler (12-47m)	Middle School / Diploma	Associate / Bachelor Degree	Poor-Moderate	At Least Once a Day	Yes	No	No	0	21	2	4597.63	4	>12 months	1-18 month(s)	Both	Once a Day or Less	Less than Twice a Day	Once a Day or Less	Twice a Day	Once a Day	Twice a Day	Once a Month or Less
Urban	Female	60 - 71 months	Preschooler (48-71m)	Associate / Bachelor Degree	Associate / Bachelor Degree	Poor-Moderate	Never or Irregularly or Once a Week	Yes	No	No	0	21	2	2691.74	<=3	Never	>18 months	Both	Once a Day or Less	Less than Twice a Day	Once a Day or Less	Once a Day	Never	Several Times a Week	Once a Month or Less
Urban	Female	36 - 47 months	Toddler (12-47m)	Middle School / Diploma	Associate / Bachelor Degree	Good-Excellent	Several Times a Week (2 or 3)	No	No	No	0	21	2	4597.63	4	1-12 month(s)	1-18 month(s)	Both	Once a Day or Less	Less than Twice a Day	Once a Day or Less	Once a Day	Once a Day	Once a Day	Once a Month or Less
Urban	Female	36 - 47 months	Toddler (12-47m)	Middle School / Diploma	Middle School / Diploma	Poor-Moderate	Several Times a Week (2 or 3)	No	Yes	Yes	3	21	2	4597.63	<=3	>12 months	1-18 month(s)	Both	Once a Day or Less	Less than Twice a Day	Three Times a Day	Once a Day	Once a Day	Several Times a Week	Once a Month or Less
Urban	Female	48 - 59 months	Preschooler (48-71m)	Master / PhD Degree and Above	Master / PhD Degree and Above	Good-Excellent	Several Times a Week (2 or 3)	No	No	No	0	21	2	4711.72	>=5	Never	>18 months	Both	Once a Day or Less	Less than Twice a Day	Twice a Day	Twice a Day	Once a Day	Once a Day	Once a Month or Less
Urban	Female	36 - 47 months	Toddler (12-47m)	Master / PhD Degree and Above	Master / PhD Degree and Above	Poor-Moderate	At Least Once a Day	Yes	No	No	0	21	2	4597.63	>=5	>12 months	1-18 month(s)	Both	Once a Day or Less	Two to Three Times a Day	Three Times a Day	Twice a Day	Twice a Day	Several Times a Week	Once a Month or Less
Urban	Male	60 - 71 months	Preschooler (48-71m)	Middle School / Diploma	Middle School / Diploma	Good-Excellent	Never or Irregularly or Once a Week	No	No	Yes	1	21	2	2380.81	4	Never	1-18 month(s)	Both	Once a Day or Less	Two to Three Times a Day	Twice a Day	Once a Day	Never	Several Times a Week	Once a Month or Less
Urban	Male	36 - 47 months	Toddler (12-47m)	Master / PhD Degree and Above	Master / PhD Degree and Above	Good-Excellent	Several Times a Week (2 or 3)	Yes	No	Yes	2	21	2	13147.9	>=5	Never	>18 months	Both	Once a Day or Less	Two to Three Times a Day	Once a Day or Less	Twice a Day	Once a Day	Once a Day	Once a Month or Less
Urban	Female	60 - 71 months	Preschooler (48-71m)	Illiterate - Reading / Writing / Primary School	Illiterate - Reading / Writing / Primary School	Poor-Moderate	Never or Irregularly or Once a Week	No	Yes	Yes	8	22	2	2691.74	<=3	Never	>18 months	Both	Twice a Day	Less than Twice a Day	Once a Day or Less	Never	Once a Day	Several Times a Week	Several Times a Month
Urban	Female	36 - 47 months	Toddler (12-47m)	Illiterate - Reading / Writing / Primary School	Illiterate - Reading / Writing / Primary School	Poor-Moderate	Never or Irregularly or Once a Week	No	Yes	Yes	11	22	2	4597.63	4	Never	>18 months	Both	Twice a Day	Two to Three Times a Day	Once a Day or Less	Once a Day	Never	Once a Day	Once a Month or Less
Urban	Female	60 - 71 months	Preschooler (48-71m)	Associate / Bachelor Degree	Middle School / Diploma	Poor-Moderate	Several Times a Week (2 or 3)	Yes	No	Yes	2	22	2	2691.74	4	>12 months	>18 months	Both	Twice a Day	Two to Three Times a Day	Twice a Day	Once a Day	Once a Day	Once a Day	Once a Month or Less
Urban	Male	60 - 71 months	Preschooler (48-71m)	Middle School / Diploma	Middle School / Diploma	Poor-Moderate	Never or Irregularly or Once a Week	No	Yes	Yes	10	22	2	2380.81	4	1-12 month(s)	1-18 month(s)	Both	Once a Day or Less	Two to Three Times a Day	Three Times a Day	Twice a Day	Once a Day	Several Times a Week	Several Times a Month
Urban	Male	12 - 23 months	Toddler (12-47m)	Middle School / Diploma	Middle School / Diploma	Good-Excellent	Never or Irregularly or Once a Week	No	Yes	No	0	22	2	10898.6	4	Never	1-18 month(s)	Both	Once a Day or Less	Less than Twice a Day	Once a Day or Less	Never	Never	Several Times a Week	Once a Month or Less
Urban	Male	60 - 71 months	Preschooler (48-71m)	Middle School / Diploma	Middle School / Diploma	Poor-Moderate	Never or Irregularly or Once a Week	Yes	Yes	Yes	13	22	2	2380.81	>=5	>12 months	>18 months	Both	Once a Day or Less	Two to Three Times a Day	Twice a Day	Once a Day	Once a Day	Several Times a Week	Several Times a Month
Urban	Male	60 - 71 months	Preschooler (48-71m)	Associate / Bachelor Degree	Middle School / Diploma	Poor-Moderate	Several Times a Week (2 or 3)	Yes	Yes	No	0	22	2	2380.81	4	Never	1-18 month(s)	Both	Twice a Day	Two to Three Times a Day	Once a Day or Less	Three Times a Day or More	Once a Day	Twice a Day	Several Times a Month
Urban	Male	60 - 71 months	Preschooler (48-71m)	Middle School / Diploma	Middle School / Diploma	Poor-Moderate	Never or Irregularly or Once a Week	Yes	Yes	Yes	5	22	2	2380.81	<=3	Never	>18 months	Both	Once a Day or Less	Two to Three Times a Day	Three Times a Day	Three Times a Day or More	Once a Day	More than Twice a Day	Several Times a Month
Urban	Male	60 - 71 months	Preschooler (48-71m)	Middle School / Diploma	Middle School / Diploma	Poor-Moderate	Never or Irregularly or Once a Week	No	Yes	Yes	6	22	2	2380.81	4	Never	>18 months	Drink or Snack	Once a Day or Less	Less than Twice a Day	Twice a Day	Three Times a Day or More	Once a Day	Once a Day	Once a Month or Less
Urban	Female	60 - 71 months	Preschooler (48-71m)	Illiterate - Reading / Writing / Primary School	Illiterate - Reading / Writing / Primary School	Poor-Moderate	Never or Irregularly or Once a Week	No	Yes	Yes	10	22	2	2691.74	>=5	1-12 month(s)	>18 months	Both	Never	Two to Three Times a Day	Twice a Day	Three Times a Day or More	Twice a Day	Several Times a Week	Several Times a Month
Urban	Male	60 - 71 months	Preschooler (48-71m)	Middle School / Diploma	Middle School / Diploma	Good-Excellent	Several Times a Week (2 or 3)	Yes	Yes	Yes	4	22	2	2380.81	<=3	Never	>18 months	Drink or Snack	Once a Day or Less	Four to Five Times a Day	Three Times a Day	Once a Day	Once a Day	Several Times a Week	Once a Month or Less
Urban	Female	60 - 71 months	Preschooler (48-71m)	Middle School / Diploma	Middle School / Diploma	Good-Excellent	Several Times a Week (2 or 3)	No	Yes	Yes	4	22	2	2691.74	<=3	1-12 month(s)	>18 months	Both	Twice a Day	Two to Three Times a Day	Once a Day or Less	Once a Day	Once a Day	Several Times a Week	Once a Month or Less
Urban	Male	48 - 59 months	Preschooler (48-71m)	Illiterate - Reading / Writing / Primary School	Illiterate - Reading / Writing / Primary School	Poor-Moderate	Never or Irregularly or Once a Week	Yes	Yes	Yes	7	22	2	5272	>=5	Never	>18 months	None	Once a Day or Less	Less than Twice a Day	Twice a Day	Never	Never	Never	Several Times a Month
Urban	Male	60 - 71 months	Preschooler (48-71m)	Associate / Bachelor Degree	Associate / Bachelor Degree	Poor-Moderate	At Least Once a Day	Yes	Yes	Yes	6	22	2	2380.81	4	Never	>18 months	Both	Once a Day or Less	Less than Twice a Day	Once a Day or Less	Never	Never	Several Times a Week	Once a Month or Less
Urban	Male	60 - 71 months	Preschooler (48-71m)	Middle School / Diploma	Middle School / Diploma	Good-Excellent	At Least Once a Day	Yes	Yes	Yes	6	22	2	2380.81	>=5	Never	>18 months	Both	Once a Day or Less	Less than Twice a Day	Three Times a Day	Twice a Day	Twice a Day	Once a Day	Several Times a Month
Urban	Female	60 - 71 months	Preschooler (48-71m)	Middle School / Diploma	Middle School / Diploma	Good-Excellent	Never or Irregularly or Once a Week	Yes	Yes	Yes	13	22	2	2691.74	4	1-12 month(s)	1-18 month(s)	Both	Twice a Day	Two to Three Times a Day	Once a Day or Less	Three Times a Day or More	Once a Day	Twice a Day	Once a Month or Less
Urban	Female	60 - 71 months	Preschooler (48-71m)	Middle School / Diploma	Middle School / Diploma	Poor-Moderate	At Least Once a Day	Yes	No	Yes	3	22	2	2691.74	4	>12 months	1-18 month(s)	Both	Three Times a Day or More	Less than Twice a Day	Twice a Day	Once a Day	Once a Day	Several Times a Week	Once a Month or Less
Urban	Female	60 - 71 months	Preschooler (48-71m)	Middle School / Diploma	Middle School / Diploma	Good-Excellent	Never or Irregularly or Once a Week	Yes	Yes	Yes	5	22	2	2691.74	4	Never	>18 months	Both	Three Times a Day or More	Two to Three Times a Day	Once a Day or Less	Once a Day	Never	Once a Day	Once a Month or Less
Urban	Female	60 - 71 months	Preschooler (48-71m)	Middle School / Diploma	Middle School / Diploma	Poor-Moderate	Never or Irregularly or Once a Week	Yes	Yes	Yes	2	22	2	2691.74	>=5	Never	>18 months	Both	Once a Day or Less	Two to Three Times a Day	Twice a Day	Once a Day	Once a Day	Several Times a Week	Several Times a Month
Urban	Male	60 - 71 months	Preschooler (48-71m)	Illiterate - Reading / Writing / Primary School	Associate / Bachelor Degree	Good-Excellent	Never or Irregularly or Once a Week	No	Yes	Yes	11	22	2	2380.81	<=3	Never	>18 months	Both	Twice a Day	Two to Three Times a Day	Once a Day or Less	Once a Day	Once a Day	Once a Day	Once a Month or Less
Urban	Male	60 - 71 months	Preschooler (48-71m)	Middle School / Diploma	Middle School / Diploma	Good-Excellent	Never or Irregularly or Once a Week	No	Yes	Yes	7	22	2	2380.81	<=3	1-12 month(s)	1-18 month(s)	Both	Never	Two to Three Times a Day	Once a Day or Less	Three Times a Day or More	Once a Day	Once a Day	Once a Month or Less
Urban	Female	60 - 71 months	Preschooler (48-71m)	Middle School / Diploma	Middle School / Diploma	Good-Excellent	Never or Irregularly or Once a Week	No	No	Yes	2	22	2	2691.74	>=5	Never	1-18 month(s)	Both	Never	Two to Three Times a Day	Twice a Day	Once a Day	Once a Day	Several Times a Week	Several Times a Month
Urban	Female	60 - 71 months	Preschooler (48-71m)	Middle School / Diploma	Middle School / Diploma	Good-Excellent	Never or Irregularly or Once a Week	No	No	Yes	3	22	2	2691.74	4	Never	>18 months	Both	Once a Day or Less	Two to Three Times a Day	Twice a Day	Once a Day	Once a Day	Several Times a Week	Several Times a Month
Urban	Female	48 - 59 months	Preschooler (48-71m)	Illiterate - Reading / Writing / Primary School	Illiterate - Reading / Writing / Primary School	Good-Excellent	At Least Once a Day	Yes	No	Yes	7	22	2	4711.72	>=5	1-12 month(s)	Never	Both	Never	Two to Three Times a Day	Twice a Day	Once a Day	Once a Day	Several Times a Week	Several Times a Month
Urban	Female	60 - 71 months	Preschooler (48-71m)	Illiterate - Reading / Writing / Primary School	Middle School / Diploma	Good-Excellent	Never or Irregularly or Once a Week	No	Yes	Yes	16	22	2	2691.74	<=3	Never	>18 months	Both	Once a Day or Less	Less than Twice a Day	Once a Day or Less	Once a Day	Once a Day	Twice a Day	Once a Month or Less
Urban	Female	60 - 71 months	Preschooler (48-71m)	Middle School / Diploma	Middle School / Diploma	Poor-Moderate	At Least Once a Day	No	No	Yes	5	22	2	2691.74	<=3	Never	>18 months	Both	Once a Day or Less	Less than Twice a Day	Three Times a Day	Three Times a Day or More	Once a Day	Twice a Day	Once a Month or Less
Urban	Female	60 - 71 months	Preschooler (48-71m)	Illiterate - Reading / Writing / Primary School	Illiterate - Reading / Writing / Primary School	Good-Excellent	At Least Once a Day	No	Yes	Yes	12	22	2	2691.74	4	Never	>18 months	Both	Once a Day or Less	Four to Five Times a Day	Three Times a Day	Twice a Day	Twice a Day	Once a Day	Several Times a Month
Urban	Male	60 - 71 months	Preschooler (48-71m)	Middle School / Diploma	Associate / Bachelor Degree	Poor-Moderate	At Least Once a Day	No	Yes	Yes	5	22	2	2380.81	4	Never	>18 months	Drink or Snack	Once a Day or Less	Two to Three Times a Day	Twice a Day	Three Times a Day or More	Once a Day	Once a Day	Once a Month or Less
Urban	Female	60 - 71 months	Preschooler (48-71m)	Middle School / Diploma	Middle School / Diploma	Poor-Moderate	At Least Once a Day	No	Yes	Yes	11	22	2	2691.74	4	Never	>18 months	Both	Once a Day or Less	Two to Three Times a Day	Twice a Day	Once a Day	Once a Day	Several Times a Week	Several Times a Month
Urban	Female	60 - 71 months	Preschooler (48-71m)	Associate / Bachelor Degree	Associate / Bachelor Degree	Good-Excellent	Several Times a Week (2 or 3)	No	No	No	0	22	2	2691.74	4	Never	>18 months	Both	Once a Day or Less	Two to Three Times a Day	Twice a Day	Twice a Day	Twice a Day	Several Times a Week	Once a Month or Less
Urban	Female	60 - 71 months	Preschooler (48-71m)	Associate / Bachelor Degree	Illiterate - Reading / Writing / Primary School	Poor-Moderate	Never or Irregularly or Once a Week	No	No	Yes	2	22	2	2691.74	4	1-12 month(s)	1-18 month(s)	None	Once a Day or Less	Four to Five Times a Day	Three Times a Day	Twice a Day	Twice a Day	Once a Day	Several Times a Month
Urban	Male	60 - 71 months	Preschooler (48-71m)	Middle School / Diploma	Middle School / Diploma	Good-Excellent	Several Times a Week (2 or 3)	No	No	Yes	2	22	2	2380.81	>=5	Never	>18 months	Drink or Snack	Once a Day or Less	Four to Five Times a Day	Three Times a Day	Three Times a Day or More	More than Twice a Day	More than Twice a Day	Once a Month or Less
Urban	Male	36 - 47 months	Toddler (12-47m)	Middle School / Diploma	Middle School / Diploma	Good-Excellent	Several Times a Week (2 or 3)	No	Yes	Yes	1	22	2	13147.9	<=3	Never	>18 months	Drink or Snack	Once a Day or Less	Four to Five Times a Day	Three Times a Day	Three Times a Day or More	More than Twice a Day	More than Twice a Day	Once a Month or Less
Urban	Male	60 - 71 months	Preschooler (48-71m)	Illiterate - Reading / Writing / Primary School	Illiterate - Reading / Writing / Primary School	Poor-Moderate	Never or Irregularly or Once a Week	No	Yes	Yes	15	22	2	2380.81	4	Never	>18 months	Drink or Snack	Never	Less than Twice a Day	Once a Day or Less	Once a Day	Once a Day	Several Times a Week	Several Times a Month
Urban	Male	48 - 59 months	Preschooler (48-71m)	Illiterate - Reading / Writing / Primary School	Illiterate - Reading / Writing / Primary School	Poor-Moderate	Never or Irregularly or Once a Week	No	No	Yes	4	22	2	5272	>=5	Never	>18 months	Both	Once a Day or Less	Two to Three Times a Day	Twice a Day	Once a Day	Once a Day	Several Times a Week	Several Times a Month
Urban	Female	60 - 71 months	Preschooler (48-71m)	Illiterate - Reading / Writing / Primary School	Illiterate - Reading / Writing / Primary School	Good-Excellent	At Least Once a Day	No	Yes	Yes	14	22	2	2691.74	<=3	>12 months	>18 months	Both	Twice a Day	Less than Twice a Day	Three Times a Day	Three Times a Day or More	Never	Several Times a Week	Once a Month or Less
Urban	Female	60 - 71 months	Preschooler (48-71m)	Illiterate - Reading / Writing / Primary School	Illiterate - Reading / Writing / Primary School	Good-Excellent	Never or Irregularly or Once a Week	No	Yes	Yes	5	22	2	2691.74	>=5	Never	>18 months	Both	Twice a Day	Less than Twice a Day	Once a Day or Less	Twice a Day	Once a Day	Several Times a Week	Several Times a Month
Urban	Male	60 - 71 months	Preschooler (48-71m)	Illiterate - Reading / Writing / Primary School	Illiterate - Reading / Writing / Primary School	Poor-Moderate	Several Times a Week (2 or 3)	Yes	Yes	Yes	4	22	2	2380.81	4	>12 months	>18 months	Both	Twice a Day	Less than Twice a Day	Twice a Day	Three Times a Day or More	Once a Day	Twice a Day	Once a Month or Less
Urban	Male	60 - 71 months	Preschooler (48-71m)	Middle School / Diploma	Illiterate - Reading / Writing / Primary School	Good-Excellent	Several Times a Week (2 or 3)	Yes	No	No	0	22	2	2380.81	>=5	Never	>18 months	None	Once a Day or Less	More than Five Times a Day	More than Three Times a Day	Three Times a Day or More	Twice a Day	Twice a Day	Once a Month or Less
Urban	Male	60 - 71 months	Preschooler (48-71m)	Illiterate - Reading / Writing / Primary School	Illiterate - Reading / Writing / Primary School	Good-Excellent	Several Times a Week (2 or 3)	Yes	Yes	Yes	3	22	2	2380.81	4	Never	>18 months	Drink or Snack	Once a Day or Less	Two to Three Times a Day	Twice a Day	Twice a Day	Never	Never	Once a Month or Less
Urban	Male	60 - 71 months	Preschooler (48-71m)	Associate / Bachelor Degree	Middle School / Diploma	Poor-Moderate	Several Times a Week (2 or 3)	Yes	No	Yes	3	22	2	2380.81	>=5	Never	>18 months	Both	Twice a Day	Two to Three Times a Day	Once a Day or Less	Three Times a Day or More	Twice a Day	More than Twice a Day	Once a Month or Less
Urban	Male	60 - 71 months	Preschooler (48-71m)	Middle School / Diploma	Middle School / Diploma	Good-Excellent	Never or Irregularly or Once a Week	No	Yes	Yes	8	22	2	2380.81	<=3	1-12 month(s)	1-18 month(s)	Drink or Snack	Never	Less than Twice a Day	Once a Day or Less	Three Times a Day or More	Once a Day	Once a Day	Once a Month or Less
Urban	Female	12 - 23 months	Toddler (12-47m)	Middle School / Diploma	Middle School / Diploma	Poor-Moderate	Never or Irregularly or Once a Week	No	No	No	0	23	2	9194.9	4	Never	1-18 month(s)	Both	Twice a Day	Two to Three Times a Day	Once a Day or Less	Three Times a Day or More	Once a Day	Once a Day	Once a Month or Less
Urban	Female	24 - 35 months	Toddler (12-47m)	Associate / Bachelor Degree	Master / PhD Degree and Above	Poor-Moderate	Several Times a Week (2 or 3)	No	Yes	Yes	2	23	2	6937.85	4	>12 months	1-18 month(s)	Both	Three Times a Day or More	Four to Five Times a Day	Twice a Day	Three Times a Day or More	Once a Day	Twice a Day	Once a Month or Less
Urban	Female	60 - 71 months	Preschooler (48-71m)	Associate / Bachelor Degree	Associate / Bachelor Degree	Poor-Moderate	At Least Once a Day	Yes	Yes	No	0	23	2	2691.74	>=5	Never	>18 months	Both	Three Times a Day or More	Four to Five Times a Day	Twice a Day	Three Times a Day or More	Once a Day	Twice a Day	Once a Month or Less
Urban	Male	12 - 23 months	Toddler (12-47m)	Master / PhD Degree and Above	Master / PhD Degree and Above	Good-Excellent	Never or Irregularly or Once a Week	No	No	No	0	23	2	10898.6	4	1-12 month(s)	Never	None	Once a Day or Less	Four to Five Times a Day	Once a Day or Less	Once a Day	Once a Day	Several Times a Week	Several Times a Month
Urban	Male	24 - 35 months	Toddler (12-47m)	Middle School / Diploma	Associate / Bachelor Degree	Good-Excellent	Never or Irregularly or Once a Week	Yes	Yes	No	0	23	2	8686.36	<=3	>12 months	1-18 month(s)	Both	Once a Day or Less	Two to Three Times a Day	Twice a Day	Twice a Day	Once a Day	Twice a Day	Once a Month or Less
Urban	Male	48 - 59 months	Preschooler (48-71m)	Associate / Bachelor Degree	Associate / Bachelor Degree	Good-Excellent	At Least Once a Day	Yes	Yes	No	0	23	2	5272	>=5	Never	>18 months	None	Once a Day or Less	Less than Twice a Day	Twice a Day	Twice a Day	Once a Day	Several Times a Week	Several Times a Month
Urban	Female	12 - 23 months	Toddler (12-47m)	Middle School / Diploma	Associate / Bachelor Degree	Good-Excellent	Never or Irregularly or Once a Week	No	No	No	0	23	2	9194.9	4	Never	>18 months	Both	Once a Day or Less	Less than Twice a Day	Once a Day or Less	Twice a Day	Never	Never	Several Times a Month
Urban	Male	24 - 35 months	Toddler (12-47m)	Associate / Bachelor Degree	Associate / Bachelor Degree	Good-Excellent	Never or Irregularly or Once a Week	No	Yes	Yes	2	23	2	8686.36	4	Never	1-18 month(s)	Both	Once a Day or Less	Two to Three Times a Day	Twice a Day	Once a Day	Once a Day	Several Times a Week	Several Times a Month
Urban	Male	12 - 23 months	Toddler (12-47m)	Associate / Bachelor Degree	Associate / Bachelor Degree	Poor-Moderate	Never or Irregularly or Once a Week	No	No	No	0	23	2	10898.6	>=5	>12 months	Never	Both	Once a Day or Less	Less than Twice a Day	Three Times a Day	Once a Day	Never	Once a Day	Once a Month or Less
Urban	Male	48 - 59 months	Preschooler (48-71m)	Associate / Bachelor Degree	Associate / Bachelor Degree	Good-Excellent	At Least Once a Day	Yes	Yes	Yes	2	23	2	5272	>=5	1-12 month(s)	>18 months	Both	Once a Day or Less	Two to Three Times a Day	Twice a Day	Three Times a Day or More	Twice a Day	More than Twice a Day	Once a Month or Less
Urban	Male	12 - 23 months	Toddler (12-47m)	Associate / Bachelor Degree	Associate / Bachelor Degree	Poor-Moderate	Never or Irregularly or Once a Week	No	No	No	0	23	2	10898.6	4	1-12 month(s)	1-18 month(s)	Drink or Snack	Never	Two to Three Times a Day	Twice a Day	Three Times a Day or More	Once a Day	Twice a Day	Once a Month or Less
Urban	Male	60 - 71 months	Preschooler (48-71m)	Associate / Bachelor Degree	Associate / Bachelor Degree	Poor-Moderate	At Least Once a Day	No	Yes	Yes	7	23	2	2380.81	4	Never	>18 months	Both	Twice a Day	Two to Three Times a Day	Twice a Day	Twice a Day	Once a Day	Twice a Day	Once a Month or Less
Urban	Female	12 - 23 months	Toddler (12-47m)	Associate / Bachelor Degree	Associate / Bachelor Degree	Good-Excellent	At Least Once a Day	No	No	No	0	24	2	9194.9	>=5	Never	1-18 month(s)	Both	Twice a Day	Two to Three Times a Day	Twice a Day	Three Times a Day or More	Once a Day	Twice a Day	Once a Month or Less
Urban	Male	36 - 47 months	Toddler (12-47m)	Middle School / Diploma	Associate / Bachelor Degree	Poor-Moderate	Several Times a Week (2 or 3)	No	No	No	0	24	2	13147.9	4	>12 months	>18 months	Both	Twice a Day	Two to Three Times a Day	Three Times a Day	Three Times a Day or More	More than Twice a Day	Twice a Day	Several Times a Month
Urban	Female	12 - 23 months	Toddler (12-47m)	Middle School / Diploma	Middle School / Diploma	Poor-Moderate	Never or Irregularly or Once a Week	No	No	No	0	24	2	9194.9	4	>12 months	Never	Drink or Snack	Once a Day or Less	Less than Twice a Day	Once a Day or Less	Once a Day	Never	Once a Day	Once a Month or Less
Urban	Male	48 - 59 months	Preschooler (48-71m)	Master / PhD Degree and Above	Master / PhD Degree and Above	Good-Excellent	Never or Irregularly or Once a Week	Yes	No	Yes	5	24	2	5272	4	1-12 month(s)	1-18 month(s)	Drink or Snack	Never	Two to Three Times a Day	Twice a Day	Once a Day	Once a Day	Twice a Day	Once a Month or Less
Urban	Female	60 - 71 months	Preschooler (48-71m)	Middle School / Diploma	Middle School / Diploma	Good-Excellent	At Least Once a Day	No	Yes	Yes	2	24	2	2691.74	4	>12 months	>18 months	Both	Once a Day or Less	Two to Three Times a Day	Twice a Day	Once a Day	Once a Day	Several Times a Week	Once a Month or Less
Urban	Female	36 - 47 months	Toddler (12-47m)	Illiterate - Reading / Writing / Primary School	Illiterate - Reading / Writing / Primary School	Poor-Moderate	Never or Irregularly or Once a Week	No	No	No	0	24	2	4597.63	4	Never	>18 months	Drink or Snack	Once a Day or Less	Less than Twice a Day	Twice a Day	Once a Day	Once a Day	Several Times a Week	Several Times a Month
Urban	Female	12 - 23 months	Toddler (12-47m)	Middle School / Diploma	Middle School / Diploma	Poor-Moderate	Never or Irregularly or Once a Week	No	No	No	0	24	2	9194.9	4	Never	1-18 month(s)	Drink or Snack	Never	Less than Twice a Day	Once a Day or Less	Never	Never	Never	Once a Month or Less
Urban	Male	48 - 59 months	Preschooler (48-71m)	Middle School / Diploma	Master / PhD Degree and Above	Good-Excellent	At Least Once a Day	Yes	No	No	0	25	2	5272	4	Never	1-18 month(s)	Both	Once a Day or Less	Less than Twice a Day	Twice a Day	Once a Day	Once a Day	Once a Day	Several Times a Month
Urban	Female	36 - 47 months	Toddler (12-47m)	Associate / Bachelor Degree	Associate / Bachelor Degree	Good-Excellent	Never or Irregularly or Once a Week	No	No	No	0	25	2	4597.63	>=5	Never	>18 months	Both	Once a Day or Less	Four to Five Times a Day	Three Times a Day	Once a Day	Once a Day	Several Times a Week	Several Times a Month
Urban	Male	24 - 35 months	Toddler (12-47m)	Associate / Bachelor Degree	Associate / Bachelor Degree	Good-Excellent	At Least Once a Day	Yes	No	No	0	25	2	8686.36	4	1-12 month(s)	Never	Both	Once a Day or Less	Two to Three Times a Day	Twice a Day	Once a Day	Once a Day	Several Times a Week	Several Times a Month
Urban	Male	12 - 23 months	Toddler (12-47m)	Middle School / Diploma	Middle School / Diploma	Poor-Moderate	Never or Irregularly or Once a Week	No	No	No	0	25	2	10898.6	4	Never	1-18 month(s)	Drink or Snack	Once a Day or Less	Two to Three Times a Day	Twice a Day	Never	Never	Never	Once a Month or Less
Urban	Female	24 - 35 months	Toddler (12-47m)	Middle School / Diploma	Middle School / Diploma	Poor-Moderate	Never or Irregularly or Once a Week	No	Yes	No	0	25	2	6937.85	>=5	Never	1-18 month(s)	Both	Once a Day or Less	Less than Twice a Day	Once a Day or Less	Once a Day	Once a Day	Never	Once a Month or Less
Urban	Female	48 - 59 months	Preschooler (48-71m)	Associate / Bachelor Degree	Associate / Bachelor Degree	Good-Excellent	At Least Once a Day	Yes	No	Yes	2	25	2	4711.72	4	>12 months	>18 months	Both	Once a Day or Less	Less than Twice a Day	Once a Day or Less	Once a Day	Once a Day	Several Times a Week	Once a Month or Less
Urban	Male	36 - 47 months	Toddler (12-47m)	Associate / Bachelor Degree	Associate / Bachelor Degree	Poor-Moderate	Several Times a Week (2 or 3)	Yes	Yes	Yes	6	25	2	13147.9	>=5	>12 months	Never	Drink or Snack	Once a Day or Less	Less than Twice a Day	Three Times a Day	Twice a Day	Twice a Day	Once a Day	Once a Month or Less
Urban	Female	36 - 47 months	Toddler (12-47m)	Associate / Bachelor Degree	Associate / Bachelor Degree	Poor-Moderate	Several Times a Week (2 or 3)	Yes	Yes	No	0	25	2	4597.63	>=5	>12 months	>18 months	Both	Once a Day or Less	Two to Three Times a Day	Three Times a Day	Twice a Day	Twice a Day	Once a Day	Once a Month or Less
Urban	Female	24 - 35 months	Toddler (12-47m)	Master / PhD Degree and Above	Associate / Bachelor Degree	Good-Excellent	Never or Irregularly or Once a Week	No	Yes	No	0	25	2	6937.85	<=3	>12 months	1-18 month(s)	Both	Once a Day or Less	Four to Five Times a Day	Three Times a Day	Three Times a Day or More	Once a Day	Once a Day	Several Times a Month
Urban	Female	60 - 71 months	Preschooler (48-71m)	Middle School / Diploma	Associate / Bachelor Degree	Good-Excellent	Several Times a Week (2 or 3)	No	No	Yes	3	25	2	2691.74	4	>12 months	1-18 month(s)	Both	Once a Day or Less	Two to Three Times a Day	Twice a Day	Three Times a Day or More	More than Twice a Day	Once a Day	Once a Month or Less
Urban	Male	36 - 47 months	Toddler (12-47m)	Middle School / Diploma	Associate / Bachelor Degree	Good-Excellent	Several Times a Week (2 or 3)	No	No	Yes	2	25	2	13147.9	4	Never	>18 months	Both	Once a Day or Less	Less than Twice a Day	Once a Day or Less	Three Times a Day or More	More than Twice a Day	Once a Day	Once a Month or Less
Urban	Female	48 - 59 months	Preschooler (48-71m)	Master / PhD Degree and Above	Master / PhD Degree and Above	Good-Excellent	At Least Once a Day	Yes	No	No	0	25	2	4711.72	<=3	>12 months	>18 months	Both	Once a Day or Less	Two to Three Times a Day	More than Three Times a Day	Three Times a Day or More	More than Twice a Day	Twice a Day	Once a Month or Less
Urban	Male	48 - 59 months	Preschooler (48-71m)	Associate / Bachelor Degree	Associate / Bachelor Degree	Poor-Moderate	Never or Irregularly or Once a Week	Yes	Yes	Yes	7	25	2	5272	4	Never	>18 months	Both	Once a Day or Less	Two to Three Times a Day	Twice a Day	Three Times a Day or More	Once a Day	Once a Day	Several Times a Month
Urban	Female	48 - 59 months	Preschooler (48-71m)	Middle School / Diploma	Middle School / Diploma	Good-Excellent	At Least Once a Day	Yes	No	Yes	1	25	2	4711.72	>=5	1-12 month(s)	>18 months	Both	Once a Day or Less	Two to Three Times a Day	Twice a Day	Three Times a Day or More	Once a Day	Several Times a Week	Once a Month or Less
Urban	Female	48 - 59 months	Preschooler (48-71m)	Middle School / Diploma	Associate / Bachelor Degree	Poor-Moderate	Never or Irregularly or Once a Week	No	Yes	Yes	3	25	2	4711.72	<=3	>12 months	1-18 month(s)	Both	Three Times a Day or More	Two to Three Times a Day	Once a Day or Less	Twice a Day	Never	Several Times a Week	Several Times a Month
Urban	Male	12 - 23 months	Toddler (12-47m)	Middle School / Diploma	Associate / Bachelor Degree	Poor-Moderate	Never or Irregularly or Once a Week	No	No	No	0	25	2	10898.6	>=5	Never	>18 months	None	Never	Two to Three Times a Day	Twice a Day	Once a Day	Once a Day	Several Times a Week	Once a Month or Less
Urban	Male	36 - 47 months	Toddler (12-47m)	Middle School / Diploma	Associate / Bachelor Degree	Poor-Moderate	At Least Once a Day	No	No	No	0	25	2	13147.9	4	Never	1-18 month(s)	Drink or Snack	Once a Day or Less	Two to Three Times a Day	Twice a Day	Once a Day	Once a Day	Several Times a Week	Several Times a Month
Urban	Female	36 - 47 months	Toddler (12-47m)	Master / PhD Degree and Above	Associate / Bachelor Degree	Good-Excellent	At Least Once a Day	Yes	Yes	No	0	25	2	4597.63	<=3	Never	1-18 month(s)	Both	Once a Day or Less	Four to Five Times a Day	Three Times a Day	Once a Day	Once a Day	Several Times a Week	Several Times a Month
Urban	Male	24 - 35 months	Toddler (12-47m)	Associate / Bachelor Degree	Middle School / Diploma	Good-Excellent	Never or Irregularly or Once a Week	No	No	No	0	25	2	8686.36	4	>12 months	Never	None	Never	Two to Three Times a Day	More than Three Times a Day	Three Times a Day or More	Twice a Day	Once a Day	Once a Month or Less
Urban	Female	36 - 47 months	Toddler (12-47m)	Associate / Bachelor Degree	Associate / Bachelor Degree	Good-Excellent	At Least Once a Day	No	Yes	Yes	1	25	2	4597.63	4	Never	1-18 month(s)	Drink or Snack	Once a Day or Less	Two to Three Times a Day	Twice a Day	Once a Day	Once a Day	Several Times a Week	Several Times a Month
Urban	Female	60 - 71 months	Preschooler (48-71m)	Master / PhD Degree and Above	Associate / Bachelor Degree	Poor-Moderate	At Least Once a Day	No	No	Yes	2	25	2	2691.74	>=5	Never	>18 months	None	Once a Day or Less	Four to Five Times a Day	Twice a Day	Three Times a Day or More	Once a Day	More than Twice a Day	Once a Month or Less
Urban	Male	12 - 23 months	Toddler (12-47m)	Master / PhD Degree and Above	Associate / Bachelor Degree	Poor-Moderate	Never or Irregularly or Once a Week	No	No	No	0	25	2	10898.6	>=5	Never	1-18 month(s)	None	Never	More than Five Times a Day	More than Three Times a Day	Three Times a Day or More	Twice a Day	More than Twice a Day	Once a Month or Less
Urban	Female	60 - 71 months	Preschooler (48-71m)	Master / PhD Degree and Above	Associate / Bachelor Degree	Good-Excellent	At Least Once a Day	Yes	Yes	No	0	25	2	2691.74	4	Never	>18 months	Both	Once a Day or Less	Four to Five Times a Day	Three Times a Day	Twice a Day	Twice a Day	Once a Day	Several Times a Month
Urban	Female	48 - 59 months	Preschooler (48-71m)	Master / PhD Degree and Above	Associate / Bachelor Degree	Good-Excellent	At Least Once a Day	Yes	No	No	0	25	2	4711.72	4	>12 months	>18 months	Both	Once a Day or Less	Four to Five Times a Day	Three Times a Day	Twice a Day	Twice a Day	Once a Day	Several Times a Month
Urban	Female	36 - 47 months	Toddler (12-47m)	Associate / Bachelor Degree	Associate / Bachelor Degree	Good-Excellent	Never or Irregularly or Once a Week	No	Yes	Yes	7	25	2	4597.63	>=5	>12 months	>18 months	Both	Once a Day or Less	Two to Three Times a Day	Twice a Day	Once a Day	Once a Day	Several Times a Week	Several Times a Month
Urban	Male	24 - 35 months	Toddler (12-47m)	Associate / Bachelor Degree	Associate / Bachelor Degree	Good-Excellent	Never or Irregularly or Once a Week	No	No	No	0	25	2	8686.36	<=3	>12 months	Never	Drink or Snack	Never	Two to Three Times a Day	Once a Day or Less	Never	Never	Never	Once a Month or Less
Urban	Male	60 - 71 months	Preschooler (48-71m)	Middle School / Diploma	Illiterate - Reading / Writing / Primary School	Poor-Moderate	Never or Irregularly or Once a Week	No	Yes	Yes	1	25	2	2380.81	>=5	1-12 month(s)	1-18 month(s)	Both	Once a Day or Less	Two to Three Times a Day	Twice a Day	Once a Day	Never	Several Times a Week	Several Times a Month
Urban	Male	48 - 59 months	Preschooler (48-71m)	Associate / Bachelor Degree	Associate / Bachelor Degree	Good-Excellent	At Least Once a Day	Yes	Yes	No	0	25	2	5272	4	>12 months	Never	Both	Once a Day or Less	Four to Five Times a Day	Twice a Day	Once a Day	Twice a Day	Once a Day	Once a Month or Less
Urban	Female	12 - 23 months	Toddler (12-47m)	Middle School / Diploma	Middle School / Diploma	Poor-Moderate	Never or Irregularly or Once a Week	No	No	No	0	25	2	9194.9	<=3	1-12 month(s)	Never	Both	Never	Less than Twice a Day	Once a Day or Less	Never	Never	Never	Once a Month or Less
Urban	Male	24 - 35 months	Toddler (12-47m)	Middle School / Diploma	Middle School / Diploma	Good-Excellent	At Least Once a Day	Yes	No	No	0	26	2	8686.36	>=5	>12 months	1-18 month(s)	Both	Three Times a Day or More	Less than Twice a Day	Twice a Day	Three Times a Day or More	Twice a Day	Once a Day	Once a Month or Less
Urban	Male	24 - 35 months	Toddler (12-47m)	Master / PhD Degree and Above	Associate / Bachelor Degree	Good-Excellent	Never or Irregularly or Once a Week	Yes	Yes	Yes	3	26	2	8686.36	4	Never	>18 months	Both	Never	Two to Three Times a Day	Three Times a Day	Twice a Day	Once a Day	Several Times a Week	Once a Month or Less
Urban	Female	24 - 35 months	Toddler (12-47m)	Master / PhD Degree and Above	Master / PhD Degree and Above	Poor-Moderate	At Least Once a Day	No	No	No	0	26	2	6937.85	<=3	Never	>18 months	Both	Once a Day or Less	Two to Three Times a Day	Twice a Day	Once a Day	Once a Day	Several Times a Week	Several Times a Month
Urban	Female	24 - 35 months	Toddler (12-47m)	Associate / Bachelor Degree	Associate / Bachelor Degree	Good-Excellent	At Least Once a Day	No	Yes	Yes	2	26	2	6937.85	<=3	>12 months	1-18 month(s)	Both	Once a Day or Less	Two to Three Times a Day	Once a Day or Less	Twice a Day	Once a Day	Once a Day	Once a Month or Less
Urban	Female	48 - 59 months	Preschooler (48-71m)	Middle School / Diploma	Master / PhD Degree and Above	Good-Excellent	At Least Once a Day	Yes	No	No	0	26	2	4711.72	>=5	>12 months	>18 months	Both	Once a Day or Less	Less than Twice a Day	Once a Day or Less	Once a Day	Never	Several Times a Week	Several Times a Month
Urban	Female	48 - 59 months	Preschooler (48-71m)	Master / PhD Degree and Above	Master / PhD Degree and Above	Poor-Moderate	Several Times a Week (2 or 3)	No	No	No	0	26	2	4711.72	4	Never	>18 months	Both	Once a Day or Less	Less than Twice a Day	Once a Day or Less	Twice a Day	Once a Day	Once a Day	Several Times a Month
Urban	Female	24 - 35 months	Toddler (12-47m)	Master / PhD Degree and Above	Master / PhD Degree and Above	Good-Excellent	Several Times a Week (2 or 3)	Yes	Yes	Yes	1	26	2	6937.85	<=3	Never	>18 months	Both	Once a Day or Less	Two to Three Times a Day	Twice a Day	Once a Day	Once a Day	Twice a Day	Once a Month or Less
Urban	Male	12 - 23 months	Toddler (12-47m)	Associate / Bachelor Degree	Master / PhD Degree and Above	Good-Excellent	At Least Once a Day	Yes	No	No	0	26	2	10898.6	<=3	Never	>18 months	None	Never	Less than Twice a Day	Twice a Day	Once a Day	Once a Day	Twice a Day	Several Times a Month
Urban	Male	60 - 71 months	Preschooler (48-71m)	Master / PhD Degree and Above	Master / PhD Degree and Above	Good-Excellent	At Least Once a Day	Yes	Yes	Yes	9	26	2	2380.81	<=3	Never	>18 months	None	Once a Day or Less	Less than Twice a Day	Twice a Day	Three Times a Day or More	Once a Day	Twice a Day	Several Times a Month
Urban	Female	24 - 35 months	Toddler (12-47m)	Associate / Bachelor Degree	Associate / Bachelor Degree	Poor-Moderate	At Least Once a Day	No	Yes	Yes	1	26	2	6937.85	>=5	>12 months	>18 months	Drink or Snack	Once a Day or Less	Two to Three Times a Day	Twice a Day	Twice a Day	Twice a Day	Once a Day	Once a Month or Less
Urban	Female	36 - 47 months	Toddler (12-47m)	Master / PhD Degree and Above	Master / PhD Degree and Above	Poor-Moderate	At Least Once a Day	No	No	No	0	26	2	4597.63	4	Never	1-18 month(s)	None	Twice a Day	Less than Twice a Day	Three Times a Day	Twice a Day	Once a Day	Twice a Day	Once a Month or Less
Rural	Male	12 - 23 months	Toddler (12-47m)	Middle School / Diploma	Middle School / Diploma	Good-Excellent	Never or Irregularly or Once a Week	Yes	No	No	0	27	6	3781.46	<=3	Never	1-18 month(s)	Drink or Snack	Once a Day or Less	Two to Three Times a Day	Twice a Day	Once a Day	Once a Day	Several Times a Week	Several Times a Month
Rural	Male	48 - 59 months	Preschooler (48-71m)	Middle School / Diploma	Illiterate - Reading / Writing / Primary School	Poor-Moderate	Never or Irregularly or Once a Week	No	Yes	Yes	9	27	6	2946.93	4	1-12 month(s)	>18 months	None	Once a Day or Less	Two to Three Times a Day	Twice a Day	Once a Day	Once a Day	Several Times a Week	Several Times a Month
Rural	Male	24 - 35 months	Toddler (12-47m)	Middle School / Diploma	Illiterate - Reading / Writing / Primary School	Good-Excellent	Never or Irregularly or Once a Week	Yes	Yes	Yes	4	27	6	6028.25	<=3	1-12 month(s)	Never	Both	Never	Less than Twice a Day	Once a Day or Less	Never	Never	Never	Once a Month or Less
Rural	Female	24 - 35 months	Toddler (12-47m)	Middle School / Diploma	Middle School / Diploma	Good-Excellent	Never or Irregularly or Once a Week	No	Yes	Yes	4	27	6	5587.12	4	Never	>18 months	Both	Once a Day or Less	Less than Twice a Day	Once a Day or Less	Three Times a Day or More	Twice a Day	Twice a Day	Several Times a Month
Rural	Female	36 - 47 months	Toddler (12-47m)	Illiterate - Reading / Writing / Primary School	Illiterate - Reading / Writing / Primary School	Poor-Moderate	Never or Irregularly or Once a Week	No	Yes	No	0	27	6	3609.92	<=3	>12 months	>18 months	Drink or Snack	Once a Day or Less	Four to Five Times a Day	Twice a Day	Never	Once a Day	Several Times a Week	Several Times a Month
Rural	Female	36 - 47 months	Toddler (12-47m)	Middle School / Diploma	Middle School / Diploma	Good-Excellent	Never or Irregularly or Once a Week	Yes	Yes	Yes	4	27	6	3609.92	4	>12 months	>18 months	Both	Never	Less than Twice a Day	Once a Day or Less	Never	Never	Never	Once a Month or Less
Rural	Male	36 - 47 months	Toddler (12-47m)	Illiterate - Reading / Writing / Primary School	Illiterate - Reading / Writing / Primary School	Good-Excellent	Never or Irregularly or Once a Week	No	Yes	No	0	27	6	5166.11	<=3	Never	>18 months	Both	Once a Day or Less	Four to Five Times a Day	Three Times a Day	Twice a Day	Twice a Day	Once a Day	Several Times a Month
Rural	Male	60 - 71 months	Preschooler (48-71m)	Illiterate - Reading / Writing / Primary School	Illiterate - Reading / Writing / Primary School	Good-Excellent	Never or Irregularly or Once a Week	No	Yes	Yes	2	27	6	2864.93	<=3	Never	>18 months	Both	Never	Two to Three Times a Day	Once a Day or Less	Never	Once a Day	Never	Several Times a Month
Rural	Male	24 - 35 months	Toddler (12-47m)	Associate / Bachelor Degree	Associate / Bachelor Degree	Good-Excellent	Several Times a Week (2 or 3)	Yes	No	No	0	27	6	6028.25	>=5	Never	1-18 month(s)	Both	Never	Less than Twice a Day	Once a Day or Less	Never	Never	Never	Once a Month or Less
Rural	Female	36 - 47 months	Toddler (12-47m)	Associate / Bachelor Degree	Associate / Bachelor Degree	Poor-Moderate	Several Times a Week (2 or 3)	No	No	No	0	27	6	3609.92	<=3	Never	>18 months	Drink or Snack	Once a Day or Less	Two to Three Times a Day	Twice a Day	Once a Day	Once a Day	Several Times a Week	Several Times a Month
Rural	Female	12 - 23 months	Toddler (12-47m)	Middle School / Diploma	Middle School / Diploma	Good-Excellent	At Least Once a Day	No	No	No	0	27	6	5680.38	<=3	Never	>18 months	None	Once a Day or Less	Four to Five Times a Day	Three Times a Day	Twice a Day	Twice a Day	Once a Day	Several Times a Month
Rural	Female	60 - 71 months	Preschooler (48-71m)	Middle School / Diploma	Middle School / Diploma	Good-Excellent	Never or Irregularly or Once a Week	No	Yes	Yes	6	27	6	3430.83	4	Never	>18 months	Both	Never	Less than Twice a Day	Once a Day or Less	Never	Never	Never	Once a Month or Less
Rural	Male	12 - 23 months	Toddler (12-47m)	Illiterate - Reading / Writing / Primary School	Illiterate - Reading / Writing / Primary School	Poor-Moderate	Never or Irregularly or Once a Week	No	No	No	0	27	6	3781.46	<=3	Never	>18 months	Drink or Snack	Never	Less than Twice a Day	Once a Day or Less	Never	Never	Never	Once a Month or Less
Rural	Male	12 - 23 months	Toddler (12-47m)	Middle School / Diploma	Middle School / Diploma	Poor-Moderate	Never or Irregularly or Once a Week	No	No	No	0	27	6	3781.46	<=3	1-12 month(s)	Never	Drink or Snack	Never	More than Five Times a Day	Twice a Day	Once a Day	Once a Day	Several Times a Week	Once a Month or Less
Rural	Female	60 - 71 months	Preschooler (48-71m)	Associate / Bachelor Degree	Middle School / Diploma	Poor-Moderate	Never or Irregularly or Once a Week	No	Yes	Yes	7	27	6	3430.83	4	Never	>18 months	Both	Never	Two to Three Times a Day	Twice a Day	Once a Day	Once a Day	Several Times a Week	Several Times a Month
Rural	Female	48 - 59 months	Preschooler (48-71m)	Middle School / Diploma	Middle School / Diploma	Good-Excellent	At Least Once a Day	Yes	Yes	Yes	1	27	6	3769	4	Never	>18 months	Both	Never	More than Five Times a Day	More than Three Times a Day	Three Times a Day or More	More than Twice a Day	Twice a Day	Two to Three Times a Week
Rural	Female	60 - 71 months	Preschooler (48-71m)	Illiterate - Reading / Writing / Primary School	Middle School / Diploma	Poor-Moderate	Never or Irregularly or Once a Week	No	Yes	Yes	10	27	6	3430.83	<=3	Never	>18 months	Drink or Snack	Once a Day or Less	Two to Three Times a Day	Twice a Day	Once a Day	Once a Day	Several Times a Week	Several Times a Month
Rural	Male	24 - 35 months	Toddler (12-47m)	Middle School / Diploma	Middle School / Diploma	Poor-Moderate	Never or Irregularly or Once a Week	No	Yes	No	0	27	6	6028.25	4	Never	1-18 month(s)	Both	Three Times a Day or More	Four to Five Times a Day	More than Three Times a Day	Twice a Day	Once a Day	Twice a Day	Several Times a Month
Rural	Male	36 - 47 months	Toddler (12-47m)	Associate / Bachelor Degree	Middle School / Diploma	Poor-Moderate	Never or Irregularly or Once a Week	No	Yes	Yes	8	27	6	5166.11	4	1-12 month(s)	1-18 month(s)	Both	Three Times a Day or More	Four to Five Times a Day	More than Three Times a Day	Twice a Day	Once a Day	Twice a Day	Once a Month or Less
Rural	Female	60 - 71 months	Preschooler (48-71m)	Associate / Bachelor Degree	Middle School / Diploma	Poor-Moderate	Never or Irregularly or Once a Week	No	Yes	Yes	10	27	6	3430.83	4	>12 months	1-18 month(s)	Both	Three Times a Day or More	Four to Five Times a Day	More than Three Times a Day	Twice a Day	Once a Day	Twice a Day	Once a Month or Less
Rural	Female	60 - 71 months	Preschooler (48-71m)	Illiterate - Reading / Writing / Primary School	Illiterate - Reading / Writing / Primary School	Poor-Moderate	Never or Irregularly or Once a Week	No	Yes	Yes	8	28	6	3430.83	<=3	Never	>18 months	None	Never	Less than Twice a Day	Once a Day or Less	Once a Day	Once a Day	Several Times a Week	Several Times a Month
Rural	Male	60 - 71 months	Preschooler (48-71m)	Illiterate - Reading / Writing / Primary School	Illiterate - Reading / Writing / Primary School	Poor-Moderate	At Least Once a Day	No	Yes	Yes	8	28	6	2864.93	4	Never	>18 months	Both	Once a Day or Less	Two to Three Times a Day	Twice a Day	Once a Day	Once a Day	Several Times a Week	Several Times a Month
Rural	Male	60 - 71 months	Preschooler (48-71m)	Illiterate - Reading / Writing / Primary School	Illiterate - Reading / Writing / Primary School	Good-Excellent	Never or Irregularly or Once a Week	No	No	Yes	11	28	6	2864.93	<=3	Never	>18 months	Drink or Snack	Never	Less than Twice a Day	Once a Day or Less	Never	Never	Never	Once a Month or Less
Rural	Male	24 - 35 months	Toddler (12-47m)	Illiterate - Reading / Writing / Primary School	Illiterate - Reading / Writing / Primary School	Poor-Moderate	Never or Irregularly or Once a Week	No	No	No	0	28	6	6028.25	>=5	Never	>18 months	None	Never	Less than Twice a Day	Once a Day or Less	Never	Never	Never	Once a Month or Less
Rural	Female	12 - 23 months	Toddler (12-47m)	Illiterate - Reading / Writing / Primary School	Illiterate - Reading / Writing / Primary School	Poor-Moderate	Never or Irregularly or Once a Week	No	No	No	0	28	6	5680.38	<=3	Never	1-18 month(s)	Both	Never	Less than Twice a Day	Once a Day or Less	Never	Never	Never	Two to Three Times a Week
Rural	Female	60 - 71 months	Preschooler (48-71m)	Associate / Bachelor Degree	Associate / Bachelor Degree	Poor-Moderate	Several Times a Week (2 or 3)	Yes	Yes	Yes	7	28	6	3430.83	<=3	>12 months	>18 months	Both	Once a Day or Less	Two to Three Times a Day	Twice a Day	Three Times a Day or More	Once a Day	Once a Day	Once a Month or Less
Rural	Female	36 - 47 months	Toddler (12-47m)	Illiterate - Reading / Writing / Primary School	Illiterate - Reading / Writing / Primary School	Poor-Moderate	Never or Irregularly or Once a Week	No	No	Yes	3	28	6	3609.92	<=3	Never	>18 months	Drink or Snack	Never	Less than Twice a Day	Once a Day or Less	Never	Never	Never	Once a Month or Less
Rural	Male	48 - 59 months	Preschooler (48-71m)	Illiterate - Reading / Writing / Primary School	Illiterate - Reading / Writing / Primary School	Good-Excellent	Never or Irregularly or Once a Week	No	Yes	Yes	7	28	6	2946.93	4	Never	>18 months	Drink or Snack	Once a Day or Less	Two to Three Times a Day	Twice a Day	Never	Never	Never	Once a Month or Less
Rural	Male	36 - 47 months	Toddler (12-47m)	Middle School / Diploma	Middle School / Diploma	Poor-Moderate	Never or Irregularly or Once a Week	No	Yes	Yes	1	28	6	5166.11	>=5	Never	>18 months	Drink or Snack	Three Times a Day or More	Less than Twice a Day	Once a Day or Less	Three Times a Day or More	Never	Once a Day	Several Times a Month
Rural	Male	60 - 71 months	Preschooler (48-71m)	Middle School / Diploma	Middle School / Diploma	Poor-Moderate	At Least Once a Day	Yes	Yes	Yes	3	28	6	2864.93	<=3	Never	1-18 month(s)	None	Once a Day or Less	Four to Five Times a Day	Three Times a Day	Twice a Day	Twice a Day	Once a Day	Several Times a Month
Rural	Male	36 - 47 months	Toddler (12-47m)	Middle School / Diploma	Middle School / Diploma	Poor-Moderate	Never or Irregularly or Once a Week	No	Yes	Yes	4	28	6	5166.11	4	Never	1-18 month(s)	Drink or Snack	Once a Day or Less	Two to Three Times a Day	Twice a Day	Twice a Day	Once a Day	Several Times a Week	Once a Month or Less
Rural	Male	48 - 59 months	Preschooler (48-71m)	Middle School / Diploma	Middle School / Diploma	Poor-Moderate	Never or Irregularly or Once a Week	No	Yes	Yes	5	28	6	2946.93	<=3	1-12 month(s)	1-18 month(s)	Drink or Snack	Once a Day or Less	Less than Twice a Day	Once a Day or Less	Three Times a Day or More	Once a Day	Several Times a Week	Two to Three Times a Week
Rural	Female	48 - 59 months	Preschooler (48-71m)	Middle School / Diploma	Middle School / Diploma	Poor-Moderate	Never or Irregularly or Once a Week	No	Yes	Yes	5	28	6	3769	>=5	Never	>18 months	Both	Once a Day or Less	Two to Three Times a Day	Twice a Day	Once a Day	Once a Day	Several Times a Week	Several Times a Month
Rural	Male	60 - 71 months	Preschooler (48-71m)	Illiterate - Reading / Writing / Primary School	Illiterate - Reading / Writing / Primary School	Poor-Moderate	Never or Irregularly or Once a Week	No	Yes	Yes	4	28	6	2864.93	<=3	Never	>18 months	Both	Never	Less than Twice a Day	Twice a Day	Once a Day	Once a Day	Several Times a Week	Several Times a Month
Rural	Male	60 - 71 months	Preschooler (48-71m)	Associate / Bachelor Degree	Associate / Bachelor Degree	Good-Excellent	Never or Irregularly or Once a Week	No	Yes	Yes	7	28	6	2864.93	<=3	Never	>18 months	Both	Once a Day or Less	Two to Three Times a Day	Twice a Day	Once a Day	Once a Day	Several Times a Week	Several Times a Month
Rural	Male	60 - 71 months	Preschooler (48-71m)	Illiterate - Reading / Writing / Primary School	Illiterate - Reading / Writing / Primary School	Good-Excellent	Never or Irregularly or Once a Week	No	Yes	Yes	3	28	6	2864.93	<=3	Never	>18 months	Both	Once a Day or Less	Two to Three Times a Day	Twice a Day	Once a Day	Once a Day	Several Times a Week	Several Times a Month
Rural	Male	12 - 23 months	Toddler (12-47m)	Illiterate - Reading / Writing / Primary School	Illiterate - Reading / Writing / Primary School	Good-Excellent	Never or Irregularly or Once a Week	No	No	No	0	28	6	3781.46	4	>12 months	Never	None	Once a Day or Less	Four to Five Times a Day	Three Times a Day	Twice a Day	Twice a Day	Once a Day	Several Times a Month
Rural	Male	36 - 47 months	Toddler (12-47m)	Middle School / Diploma	Middle School / Diploma	Poor-Moderate	At Least Once a Day	Yes	No	No	0	28	6	5166.11	<=3	Never	1-18 month(s)	Both	Once a Day or Less	Two to Three Times a Day	Twice a Day	Once a Day	Once a Day	Several Times a Week	Several Times a Month
Rural	Male	60 - 71 months	Preschooler (48-71m)	Middle School / Diploma	Middle School / Diploma	Poor-Moderate	Several Times a Week (2 or 3)	Yes	Yes	Yes	9	28	6	2864.93	4	Never	1-18 month(s)	Both	Once a Day or Less	Two to Three Times a Day	Twice a Day	Once a Day	Once a Day	Several Times a Week	Several Times a Month
Rural	Female	24 - 35 months	Toddler (12-47m)	Middle School / Diploma	Illiterate - Reading / Writing / Primary School	Good-Excellent	Never or Irregularly or Once a Week	No	Yes	Yes	2	28	6	5587.12	>=5	Never	>18 months	Both	Never	Less than Twice a Day	Twice a Day	Once a Day	Once a Day	Several Times a Week	Several Times a Month
Rural	Male	48 - 59 months	Preschooler (48-71m)	Illiterate - Reading / Writing / Primary School	Illiterate - Reading / Writing / Primary School	Good-Excellent	Never or Irregularly or Once a Week	No	Yes	Yes	8	28	6	2946.93	<=3	>12 months	Never	Both	Never	Two to Three Times a Day	Twice a Day	Once a Day	Once a Day	Several Times a Week	Several Times a Month
Rural	Male	48 - 59 months	Preschooler (48-71m)	Illiterate - Reading / Writing / Primary School	Middle School / Diploma	Poor-Moderate	Never or Irregularly or Once a Week	No	Yes	Yes	10	28	6	2946.93	<=3	Never	>18 months	Both	Never	Less than Twice a Day	Twice a Day	Twice a Day	Once a Day	Several Times a Week	Once a Month or Less
Rural	Female	60 - 71 months	Preschooler (48-71m)	Middle School / Diploma	Middle School / Diploma	Poor-Moderate	Never or Irregularly or Once a Week	No	Yes	Yes	7	28	6	3430.83	>=5	Never	>18 months	Drink or Snack	Once a Day or Less	Two to Three Times a Day	Once a Day or Less	Twice a Day	Twice a Day	Once a Day	Several Times a Month
Rural	Male	48 - 59 months	Preschooler (48-71m)	Illiterate - Reading / Writing / Primary School	Illiterate - Reading / Writing / Primary School	Poor-Moderate	Never or Irregularly or Once a Week	No	Yes	Yes	2	28	6	2946.93	4	1-12 month(s)	Never	None	Once a Day or Less	Two to Three Times a Day	Twice a Day	Once a Day	Once a Day	Several Times a Week	Several Times a Month
Rural	Male	36 - 47 months	Toddler (12-47m)	Middle School / Diploma	Illiterate - Reading / Writing / Primary School	Good-Excellent	Never or Irregularly or Once a Week	No	Yes	Yes	6	28	6	5166.11	4	1-12 month(s)	>18 months	Both	Never	Less than Twice a Day	Twice a Day	Once a Day	Once a Day	Several Times a Week	Several Times a Month
Rural	Male	48 - 59 months	Preschooler (48-71m)	Illiterate - Reading / Writing / Primary School	Illiterate - Reading / Writing / Primary School	Poor-Moderate	Never or Irregularly or Once a Week	No	Yes	Yes	4	28	6	2946.93	4	>12 months	Never	Both	Once a Day or Less	Two to Three Times a Day	Twice a Day	Once a Day	Once a Day	Several Times a Week	Several Times a Month
Rural	Female	60 - 71 months	Preschooler (48-71m)	Associate / Bachelor Degree	Middle School / Diploma	Good-Excellent	Never or Irregularly or Once a Week	No	Yes	Yes	2	28	6	3430.83	<=3	Never	>18 months	Both	Once a Day or Less	Two to Three Times a Day	Twice a Day	Three Times a Day or More	Twice a Day	Twice a Day	Two to Three Times a Week
Rural	Female	48 - 59 months	Preschooler (48-71m)	Illiterate - Reading / Writing / Primary School	Illiterate - Reading / Writing / Primary School	Poor-Moderate	Never or Irregularly or Once a Week	No	Yes	Yes	7	28	6	3769	4	1-12 month(s)	1-18 month(s)	None	Never	Less than Twice a Day	Twice a Day	Once a Day	Once a Day	Several Times a Week	Several Times a Month
Rural	Male	60 - 71 months	Preschooler (48-71m)	Middle School / Diploma	Middle School / Diploma	Good-Excellent	Never or Irregularly or Once a Week	No	Yes	Yes	1	28	6	2864.93	<=3	Never	>18 months	None	Once a Day or Less	Two to Three Times a Day	Twice a Day	Once a Day	Once a Day	Several Times a Week	Several Times a Month
Rural	Female	60 - 71 months	Preschooler (48-71m)	Middle School / Diploma	Middle School / Diploma	Good-Excellent	Never or Irregularly or Once a Week	No	Yes	Yes	2	28	6	3430.83	>=5	>12 months	Never	Both	Once a Day or Less	Four to Five Times a Day	Three Times a Day	Twice a Day	Twice a Day	Once a Day	Several Times a Month
Rural	Male	60 - 71 months	Preschooler (48-71m)	Middle School / Diploma	Middle School / Diploma	Poor-Moderate	Never or Irregularly or Once a Week	No	Yes	Yes	2	28	6	2864.93	4	Never	1-18 month(s)	Both	Once a Day or Less	Two to Three Times a Day	Once a Day or Less	Twice a Day	Never	Once a Day	Once a Month or Less
Rural	Male	60 - 71 months	Preschooler (48-71m)	Illiterate - Reading / Writing / Primary School	Illiterate - Reading / Writing / Primary School	Poor-Moderate	Several Times a Week (2 or 3)	No	Yes	Yes	8	28	6	2864.93	4	Never	>18 months	Both	Twice a Day	More than Five Times a Day	More than Three Times a Day	Three Times a Day or More	More than Twice a Day	Twice a Day	Two to Three Times a Week
Rural	Male	60 - 71 months	Preschooler (48-71m)	Illiterate - Reading / Writing / Primary School	Illiterate - Reading / Writing / Primary School	Poor-Moderate	At Least Once a Day	No	Yes	Yes	6	28	6	2864.93	4	1-12 month(s)	>18 months	Both	Once a Day or Less	Four to Five Times a Day	Three Times a Day	Twice a Day	Twice a Day	Once a Day	Several Times a Month
Rural	Female	60 - 71 months	Preschooler (48-71m)	Middle School / Diploma	Middle School / Diploma	Good-Excellent	At Least Once a Day	Yes	Yes	Yes	7	28	6	3430.83	>=5	Never	>18 months	Both	Once a Day or Less	Less than Twice a Day	Once a Day or Less	Three Times a Day or More	Once a Day	Twice a Day	Several Times a Month
Rural	Male	60 - 71 months	Preschooler (48-71m)	Illiterate - Reading / Writing / Primary School	Illiterate - Reading / Writing / Primary School	Poor-Moderate	Never or Irregularly or Once a Week	Yes	Yes	Yes	8	28	6	2864.93	<=3	Never	1-18 month(s)	Both	Twice a Day	Two to Three Times a Day	Once a Day or Less	Twice a Day	Twice a Day	Once a Day	Once a Month or Less
Rural	Male	60 - 71 months	Preschooler (48-71m)	Illiterate - Reading / Writing / Primary School	Middle School / Diploma	Poor-Moderate	Several Times a Week (2 or 3)	No	No	No	0	28	6	2864.93	>=5	>12 months	>18 months	Both	Once a Day or Less	Two to Three Times a Day	Three Times a Day	Twice a Day	More than Twice a Day	Several Times a Week	Once a Month or Less
Rural	Male	48 - 59 months	Preschooler (48-71m)	Middle School / Diploma	Associate / Bachelor Degree	Poor-Moderate	Several Times a Week (2 or 3)	No	Yes	Yes	2	28	6	2946.93	<=3	Never	1-18 month(s)	Both	Once a Day or Less	Two to Three Times a Day	Twice a Day	Once a Day	Once a Day	Several Times a Week	Several Times a Month
Rural	Female	36 - 47 months	Toddler (12-47m)	Middle School / Diploma	Middle School / Diploma	Good-Excellent	Never or Irregularly or Once a Week	No	Yes	Yes	6	28	6	3609.92	<=3	Never	>18 months	Both	Twice a Day	Four to Five Times a Day	Three Times a Day	Once a Day	Once a Day	Several Times a Week	Several Times a Month
Rural	Male	12 - 23 months	Toddler (12-47m)	Illiterate - Reading / Writing / Primary School	Illiterate - Reading / Writing / Primary School	Poor-Moderate	Never or Irregularly or Once a Week	No	No	No	0	28	6	3781.46	>=5	Never	1-18 month(s)	Both	Never	Less than Twice a Day	Once a Day or Less	Never	Never	Never	Two to Three Times a Week
Rural	Male	48 - 59 months	Preschooler (48-71m)	Illiterate - Reading / Writing / Primary School	Illiterate - Reading / Writing / Primary School	Good-Excellent	Never or Irregularly or Once a Week	No	Yes	Yes	3	28	6	2946.93	<=3	Never	>18 months	Both	Once a Day or Less	Two to Three Times a Day	Twice a Day	Once a Day	Once a Day	Several Times a Week	Several Times a Month
Rural	Male	24 - 35 months	Toddler (12-47m)	Illiterate - Reading / Writing / Primary School	Illiterate - Reading / Writing / Primary School	Good-Excellent	Never or Irregularly or Once a Week	No	Yes	No	0	28	6	6028.25	4	Never	>18 months	Both	Never	Two to Three Times a Day	Twice a Day	Once a Day	Once a Day	Several Times a Week	Several Times a Month
Rural	Female	12 - 23 months	Toddler (12-47m)	Illiterate - Reading / Writing / Primary School	Illiterate - Reading / Writing / Primary School	Poor-Moderate	Never or Irregularly or Once a Week	No	No	No	0	28	6	5680.38	4	Never	>18 months	None	Never	Less than Twice a Day	Once a Day or Less	Never	Never	Never	Several Times a Month
Rural	Male	12 - 23 months	Toddler (12-47m)	Middle School / Diploma	Illiterate - Reading / Writing / Primary School	Poor-Moderate	Never or Irregularly or Once a Week	No	Yes	No	0	28	6	3781.46	<=3	>12 months	Never	Both	Once a Day or Less	Two to Three Times a Day	Twice a Day	Once a Day	Once a Day	Several Times a Week	Several Times a Month
Rural	Male	48 - 59 months	Preschooler (48-71m)	Associate / Bachelor Degree	Middle School / Diploma	Good-Excellent	Never or Irregularly or Once a Week	No	No	Yes	7	28	6	2946.93	>=5	>12 months	1-18 month(s)	Both	Once a Day or Less	Two to Three Times a Day	Twice a Day	Once a Day	Once a Day	Several Times a Week	Several Times a Month
Rural	Male	36 - 47 months	Toddler (12-47m)	Associate / Bachelor Degree	Middle School / Diploma	Good-Excellent	Never or Irregularly or Once a Week	No	No	Yes	3	28	6	5166.11	>=5	Never	>18 months	Drink or Snack	Once a Day or Less	Less than Twice a Day	Once a Day or Less	Once a Day	Twice a Day	Once a Day	Several Times a Month
Rural	Female	60 - 71 months	Preschooler (48-71m)	Illiterate - Reading / Writing / Primary School	Illiterate - Reading / Writing / Primary School	Good-Excellent	At Least Once a Day	No	Yes	Yes	4	28	6	3430.83	<=3	Never	>18 months	None	Never	Less than Twice a Day	Once a Day or Less	Never	Never	Never	Once a Month or Less
Rural	Male	24 - 35 months	Toddler (12-47m)	Illiterate - Reading / Writing / Primary School	Middle School / Diploma	Poor-Moderate	Never or Irregularly or Once a Week	Yes	No	No	0	28	6	6028.25	>=5	Never	>18 months	Both	Once a Day or Less	Two to Three Times a Day	Once a Day or Less	Three Times a Day or More	Once a Day	Several Times a Week	Once a Month or Less
Rural	Male	48 - 59 months	Preschooler (48-71m)	Middle School / Diploma	Middle School / Diploma	Poor-Moderate	Never or Irregularly or Once a Week	Yes	Yes	Yes	1	28	6	2946.93	<=3	Never	>18 months	Both	Once a Day or Less	Less than Twice a Day	Once a Day or Less	Twice a Day	More than Twice a Day	Several Times a Week	Once a Month or Less
Rural	Female	12 - 23 months	Toddler (12-47m)	Middle School / Diploma	Middle School / Diploma	Poor-Moderate	Never or Irregularly or Once a Week	No	Yes	Yes	2	28	6	5680.38	4	Never	>18 months	Both	Once a Day or Less	Two to Three Times a Day	Once a Day or Less	Twice a Day	Twice a Day	Twice a Day	Once a Month or Less
Rural	Female	60 - 71 months	Preschooler (48-71m)	Middle School / Diploma	Middle School / Diploma	Good-Excellent	Never or Irregularly or Once a Week	No	Yes	Yes	7	28	6	3430.83	4	1-12 month(s)	1-18 month(s)	None	Once a Day or Less	Two to Three Times a Day	Twice a Day	Once a Day	Once a Day	Several Times a Week	Several Times a Month
Rural	Female	48 - 59 months	Preschooler (48-71m)	Middle School / Diploma	Middle School / Diploma	Good-Excellent	Never or Irregularly or Once a Week	No	Yes	Yes	7	28	6	3769	>=5	Never	1-18 month(s)	Both	Never	Two to Three Times a Day	Twice a Day	Once a Day	Once a Day	Several Times a Week	Two to Three Times a Week
Rural	Female	36 - 47 months	Toddler (12-47m)	Illiterate - Reading / Writing / Primary School	Illiterate - Reading / Writing / Primary School	Good-Excellent	Never or Irregularly or Once a Week	No	Yes	Yes	1	28	6	3609.92	4	Never	>18 months	Both	Once a Day or Less	Two to Three Times a Day	Three Times a Day	Three Times a Day or More	Never	Never	Once a Month or Less
Rural	Female	36 - 47 months	Toddler (12-47m)	Middle School / Diploma	Middle School / Diploma	Poor-Moderate	Never or Irregularly or Once a Week	No	No	Yes	2	29	6	3609.92	<=3	Never	>18 months	Both	Never	Less than Twice a Day	Once a Day or Less	Never	Never	Never	Several Times a Month
Rural	Female	12 - 23 months	Toddler (12-47m)	Associate / Bachelor Degree	Middle School / Diploma	Good-Excellent	Never or Irregularly or Once a Week	No	Yes	No	0	29	6	5680.38	>=5	>12 months	1-18 month(s)	Drink or Snack	Once a Day or Less	Two to Three Times a Day	Three Times a Day	Twice a Day	Once a Day	Several Times a Week	Once a Month or Less
Rural	Male	12 - 23 months	Toddler (12-47m)	Associate / Bachelor Degree	Middle School / Diploma	Good-Excellent	Never or Irregularly or Once a Week	No	No	No	0	29	6	3781.46	>=5	Never	>18 months	Both	Once a Day or Less	Two to Three Times a Day	Three Times a Day	Three Times a Day or More	Once a Day	Several Times a Week	Once a Month or Less
Rural	Male	48 - 59 months	Preschooler (48-71m)	Associate / Bachelor Degree	Middle School / Diploma	Good-Excellent	Never or Irregularly or Once a Week	No	Yes	Yes	7	29	6	2946.93	4	Never	>18 months	None	Once a Day or Less	Two to Three Times a Day	Twice a Day	Once a Day	Once a Day	Several Times a Week	Several Times a Month
Rural	Male	12 - 23 months	Toddler (12-47m)	Illiterate - Reading / Writing / Primary School	Illiterate - Reading / Writing / Primary School	Poor-Moderate	Never or Irregularly or Once a Week	No	No	No	0	29	6	3781.46	4	1-12 month(s)	1-18 month(s)	Drink or Snack	Once a Day or Less	Two to Three Times a Day	Twice a Day	Once a Day	Once a Day	Several Times a Week	Several Times a Month
Rural	Female	24 - 35 months	Toddler (12-47m)	Associate / Bachelor Degree	Middle School / Diploma	Good-Excellent	Never or Irregularly or Once a Week	No	Yes	No	0	29	6	5587.12	<=3	1-12 month(s)	Never	None	Never	Less than Twice a Day	Once a Day or Less	Never	Never	Never	Once a Month or Less
Rural	Male	36 - 47 months	Toddler (12-47m)	Illiterate - Reading / Writing / Primary School	Illiterate - Reading / Writing / Primary School	Good-Excellent	Never or Irregularly or Once a Week	No	Yes	Yes	4	29	6	5166.11	4	Never	1-18 month(s)	Both	Twice a Day	Two to Three Times a Day	Twice a Day	Twice a Day	Twice a Day	Several Times a Week	Once a Month or Less
Rural	Female	48 - 59 months	Preschooler (48-71m)	Middle School / Diploma	Middle School / Diploma	Poor-Moderate	Several Times a Week (2 or 3)	No	Yes	Yes	3	29	6	3769	4	Never	1-18 month(s)	Both	Once a Day or Less	Two to Three Times a Day	Twice a Day	Once a Day	Once a Day	Several Times a Week	Several Times a Month
Rural	Female	48 - 59 months	Preschooler (48-71m)	Illiterate - Reading / Writing / Primary School	Illiterate - Reading / Writing / Primary School	Poor-Moderate	Several Times a Week (2 or 3)	No	Yes	Yes	10	29	6	3769	4	>12 months	Never	Both	Never	Two to Three Times a Day	Twice a Day	Once a Day	Once a Day	Several Times a Week	Several Times a Month
Rural	Female	36 - 47 months	Toddler (12-47m)	Middle School / Diploma	Middle School / Diploma	Good-Excellent	At Least Once a Day	No	Yes	Yes	4	29	6	3609.92	>=5	Never	>18 months	Both	Twice a Day	Four to Five Times a Day	Three Times a Day	Once a Day	Never	Several Times a Week	Once a Month or Less
Rural	Male	60 - 71 months	Preschooler (48-71m)	Associate / Bachelor Degree	Associate / Bachelor Degree	Good-Excellent	Never or Irregularly or Once a Week	No	Yes	Yes	7	29	6	2864.93	<=3	Never	>18 months	None	Once a Day or Less	Two to Three Times a Day	Twice a Day	Twice a Day	Twice a Day	Once a Day	Once a Month or Less
Rural	Female	24 - 35 months	Toddler (12-47m)	Associate / Bachelor Degree	Associate / Bachelor Degree	Good-Excellent	Never or Irregularly or Once a Week	No	No	No	0	29	6	5587.12	4	Never	>18 months	Both	Once a Day or Less	Two to Three Times a Day	Twice a Day	Once a Day	Once a Day	Several Times a Week	Several Times a Month
Rural	Female	48 - 59 months	Preschooler (48-71m)	Middle School / Diploma	Middle School / Diploma	Good-Excellent	At Least Once a Day	No	Yes	Yes	4	29	6	3769	>=5	Never	>18 months	Both	Once a Day or Less	Two to Three Times a Day	Twice a Day	Once a Day	Once a Day	Several Times a Week	Several Times a Month
Rural	Male	24 - 35 months	Toddler (12-47m)	Associate / Bachelor Degree	Middle School / Diploma	Poor-Moderate	Never or Irregularly or Once a Week	No	No	No	0	29	6	6028.25	4	Never	>18 months	Both	Once a Day or Less	Two to Three Times a Day	Twice a Day	Once a Day	Once a Day	Several Times a Week	Several Times a Month
Rural	Male	48 - 59 months	Preschooler (48-71m)	Illiterate - Reading / Writing / Primary School	Middle School / Diploma	Good-Excellent	Never or Irregularly or Once a Week	No	Yes	Yes	7	29	6	2946.93	>=5	>12 months	>18 months	Both	Once a Day or Less	Two to Three Times a Day	Once a Day or Less	Twice a Day	Once a Day	Several Times a Week	Two to Three Times a Week
Rural	Female	12 - 23 months	Toddler (12-47m)	Illiterate - Reading / Writing / Primary School	Middle School / Diploma	Good-Excellent	Several Times a Week (2 or 3)	No	No	No	0	29	6	5680.38	<=3	Never	1-18 month(s)	Both	Once a Day or Less	Less than Twice a Day	Once a Day or Less	Once a Day	Never	Never	Once a Month or Less
Rural	Female	24 - 35 months	Toddler (12-47m)	Illiterate - Reading / Writing / Primary School	Middle School / Diploma	Poor-Moderate	Never or Irregularly or Once a Week	No	No	Yes	2	29	6	5587.12	>=5	>12 months	Never	Both	Once a Day or Less	Two to Three Times a Day	Twice a Day	Once a Day	Once a Day	Several Times a Week	Several Times a Month
Rural	Female	48 - 59 months	Preschooler (48-71m)	Illiterate - Reading / Writing / Primary School	Illiterate - Reading / Writing / Primary School	Good-Excellent	Never or Irregularly or Once a Week	No	Yes	Yes	7	29	6	3769	4	Never	>18 months	Both	Once a Day or Less	Four to Five Times a Day	Three Times a Day	Twice a Day	Twice a Day	Once a Day	Several Times a Month
Rural	Male	24 - 35 months	Toddler (12-47m)	Illiterate - Reading / Writing / Primary School	Middle School / Diploma	Good-Excellent	Never or Irregularly or Once a Week	No	No	Yes	2	29	6	6028.25	<=3	Never	>18 months	Both	Once a Day or Less	Four to Five Times a Day	Three Times a Day	Twice a Day	Twice a Day	Once a Day	Several Times a Month
Rural	Male	12 - 23 months	Toddler (12-47m)	Illiterate - Reading / Writing / Primary School	Middle School / Diploma	Poor-Moderate	Never or Irregularly or Once a Week	No	No	No	0	29	6	3781.46	<=3	1-12 month(s)	1-18 month(s)	Both	Twice a Day	Less than Twice a Day	More than Three Times a Day	Once a Day	Never	Several Times a Week	Once a Month or Less
Rural	Male	12 - 23 months	Toddler (12-47m)	Middle School / Diploma	Middle School / Diploma	Poor-Moderate	Never or Irregularly or Once a Week	No	No	No	0	29	6	3781.46	4	Never	>18 months	Both	Once a Day or Less	Two to Three Times a Day	Twice a Day	Once a Day	Once a Day	Several Times a Week	Several Times a Month
Rural	Female	36 - 47 months	Toddler (12-47m)	Illiterate - Reading / Writing / Primary School	Middle School / Diploma	Poor-Moderate	Never or Irregularly or Once a Week	No	No	Yes	2	29	6	3609.92	>=5	Never	>18 months	Both	Three Times a Day or More	Less than Twice a Day	Once a Day or Less	Once a Day	Never	Several Times a Week	Once a Month or Less
Rural	Male	48 - 59 months	Preschooler (48-71m)	Illiterate - Reading / Writing / Primary School	Illiterate - Reading / Writing / Primary School	Poor-Moderate	Never or Irregularly or Once a Week	Yes	No	No	0	29	6	2946.93	>=5	Never	>18 months	Both	Twice a Day	Less than Twice a Day	Once a Day or Less	Once a Day	Once a Day	Several Times a Week	Several Times a Month
Rural	Female	48 - 59 months	Preschooler (48-71m)	Illiterate - Reading / Writing / Primary School	Middle School / Diploma	Poor-Moderate	Never or Irregularly or Once a Week	No	No	Yes	2	29	6	3769	<=3	>12 months	Never	Both	Once a Day or Less	Two to Three Times a Day	Once a Day or Less	Once a Day	Never	More than Twice a Day	Once a Month or Less
Rural	Female	48 - 59 months	Preschooler (48-71m)	Illiterate - Reading / Writing / Primary School	Illiterate - Reading / Writing / Primary School	Poor-Moderate	Never or Irregularly or Once a Week	No	No	Yes	1	29	6	3769	>=5	>12 months	Never	Both	Once a Day or Less	Two to Three Times a Day	Twice a Day	Once a Day	Once a Day	Several Times a Week	Several Times a Month
Rural	Male	12 - 23 months	Toddler (12-47m)	Illiterate - Reading / Writing / Primary School	Middle School / Diploma	Poor-Moderate	Never or Irregularly or Once a Week	No	No	No	0	29	6	3781.46	<=3	Never	1-18 month(s)	Both	Once a Day or Less	Two to Three Times a Day	Once a Day or Less	Twice a Day	Once a Day	Several Times a Week	Several Times a Month
Rural	Male	36 - 47 months	Toddler (12-47m)	Associate / Bachelor Degree	Associate / Bachelor Degree	Poor-Moderate	Never or Irregularly or Once a Week	Yes	Yes	Yes	2	29	6	5166.11	4	Never	1-18 month(s)	Both	Once a Day or Less	Four to Five Times a Day	Three Times a Day	Twice a Day	Twice a Day	Once a Day	Several Times a Month
Rural	Male	12 - 23 months	Toddler (12-47m)	Middle School / Diploma	Illiterate - Reading / Writing / Primary School	Good-Excellent	Never or Irregularly or Once a Week	No	No	No	0	29	6	3781.46	4	Never	>18 months	None	Never	Less than Twice a Day	Once a Day or Less	Never	Never	Never	Once a Month or Less
Rural	Male	48 - 59 months	Preschooler (48-71m)	Middle School / Diploma	Middle School / Diploma	Good-Excellent	Never or Irregularly or Once a Week	No	Yes	Yes	6	29	6	2946.93	>=5	>12 months	Never	Both	Twice a Day	Two to Three Times a Day	Once a Day or Less	Three Times a Day or More	Once a Day	Once a Day	Once a Month or Less
Rural	Female	24 - 35 months	Toddler (12-47m)	Middle School / Diploma	Middle School / Diploma	Good-Excellent	Never or Irregularly or Once a Week	No	No	No	0	29	6	5587.12	<=3	Never	1-18 month(s)	Both	Never	Less than Twice a Day	Once a Day or Less	Never	Never	Never	Once a Month or Less
Rural	Female	36 - 47 months	Toddler (12-47m)	Middle School / Diploma	Middle School / Diploma	Good-Excellent	Never or Irregularly or Once a Week	No	Yes	Yes	6	29	6	3609.92	<=3	Never	>18 months	Both	Never	Two to Three Times a Day	Twice a Day	Never	Once a Day	Several Times a Week	Once a Month or Less
Rural	Female	36 - 47 months	Toddler (12-47m)	Associate / Bachelor Degree	Associate / Bachelor Degree	Good-Excellent	Several Times a Week (2 or 3)	No	Yes	Yes	4	29	6	3609.92	4	Never	>18 months	None	Once a Day or Less	Less than Twice a Day	Once a Day or Less	Never	Once a Day	Several Times a Week	Several Times a Month
Rural	Female	12 - 23 months	Toddler (12-47m)	Middle School / Diploma	Associate / Bachelor Degree	Good-Excellent	Never or Irregularly or Once a Week	No	No	No	0	29	6	5680.38	4	1-12 month(s)	Never	Both	Never	Less than Twice a Day	Once a Day or Less	Never	Never	Never	Once a Month or Less
Rural	Female	36 - 47 months	Toddler (12-47m)	Illiterate - Reading / Writing / Primary School	Illiterate - Reading / Writing / Primary School	Good-Excellent	Never or Irregularly or Once a Week	No	No	Yes	1	29	6	3609.92	<=3	Never	>18 months	Both	Never	Less than Twice a Day	Three Times a Day	Once a Day	Once a Day	Several Times a Week	Once a Month or Less
Rural	Female	48 - 59 months	Preschooler (48-71m)	Illiterate - Reading / Writing / Primary School	Middle School / Diploma	Poor-Moderate	Never or Irregularly or Once a Week	No	Yes	Yes	5	29	6	3769	<=3	>12 months	>18 months	Both	Once a Day or Less	Less than Twice a Day	Once a Day or Less	Once a Day	Once a Day	Never	Several Times a Month
Rural	Female	24 - 35 months	Toddler (12-47m)	Middle School / Diploma	Middle School / Diploma	Good-Excellent	Never or Irregularly or Once a Week	No	No	No	0	29	6	5587.12	>=5	Never	>18 months	Both	Once a Day or Less	Two to Three Times a Day	Once a Day or Less	Never	Never	Never	Once a Month or Less
Rural	Female	12 - 23 months	Toddler (12-47m)	Middle School / Diploma	Illiterate - Reading / Writing / Primary School	Poor-Moderate	Never or Irregularly or Once a Week	No	No	No	0	29	6	5680.38	4	Never	1-18 month(s)	Both	Once a Day or Less	Less than Twice a Day	Once a Day or Less	Never	Never	Never	Once a Month or Less
Rural	Female	24 - 35 months	Toddler (12-47m)	Illiterate - Reading / Writing / Primary School	Illiterate - Reading / Writing / Primary School	Poor-Moderate	Never or Irregularly or Once a Week	No	No	No	0	29	6	5587.12	>=5	Never	1-18 month(s)	Both	Once a Day or Less	Four to Five Times a Day	Three Times a Day	Once a Day	Once a Day	Several Times a Week	Several Times a Month
Rural	Male	12 - 23 months	Toddler (12-47m)	Illiterate - Reading / Writing / Primary School	Illiterate - Reading / Writing / Primary School	Good-Excellent	Never or Irregularly or Once a Week	No	No	No	0	29	6	3781.46	4	Never	1-18 month(s)	Both	Once a Day or Less	Two to Three Times a Day	Twice a Day	Never	Never	Never	Once a Month or Less
Urban	Male	12 - 23 months	Toddler (12-47m)	Associate / Bachelor Degree	Associate / Bachelor Degree	Poor-Moderate	Never or Irregularly or Once a Week	No	No	No	0	30	4	4086	>=5	Never	1-18 month(s)	Drink or Snack	Once a Day or Less	Two to Three Times a Day	Once a Day or Less	Once a Day	Twice a Day	Once a Day	Once a Month or Less
Urban	Female	12 - 23 months	Toddler (12-47m)	Middle School / Diploma	Associate / Bachelor Degree	Good-Excellent	At Least Once a Day	Yes	No	No	0	30	4	9113.5	4	>12 months	1-18 month(s)	Both	Once a Day or Less	Two to Three Times a Day	Twice a Day	Twice a Day	Once a Day	Several Times a Week	Once a Month or Less
Urban	Male	12 - 23 months	Toddler (12-47m)	Associate / Bachelor Degree	Master / PhD Degree and Above	Poor-Moderate	At Least Once a Day	Yes	No	No	0	30	4	4086	<=3	>12 months	Never	Both	Once a Day or Less	Four to Five Times a Day	Twice a Day	Twice a Day	More than Twice a Day	More than Twice a Day	Once a Month or Less
Urban	Female	24 - 35 months	Toddler (12-47m)	Illiterate - Reading / Writing / Primary School	Associate / Bachelor Degree	Poor-Moderate	Never or Irregularly or Once a Week	No	Yes	Yes	6	30	4	7592	4	1-12 month(s)	1-18 month(s)	Both	Once a Day or Less	Less than Twice a Day	Twice a Day	Three Times a Day or More	Never	Once a Day	Once a Month or Less
Urban	Female	24 - 35 months	Toddler (12-47m)	Middle School / Diploma	Associate / Bachelor Degree	Poor-Moderate	Several Times a Week (2 or 3)	Yes	No	No	0	30	4	7592	<=3	1-12 month(s)	>18 months	Both	Twice a Day	Two to Three Times a Day	Once a Day or Less	Twice a Day	Once a Day	Once a Day	Once a Month or Less
Urban	Male	60 - 71 months	Preschooler (48-71m)	Master / PhD Degree and Above	Master / PhD Degree and Above	Poor-Moderate	Several Times a Week (2 or 3)	No	No	No	0	31	4	5185.3	<=3	>12 months	Never	Both	Once a Day or Less	Two to Three Times a Day	Twice a Day	Twice a Day	Twice a Day	Once a Day	Once a Month or Less
Urban	Female	36 - 47 months	Toddler (12-47m)	Associate / Bachelor Degree	Associate / Bachelor Degree	Good-Excellent	Several Times a Week (2 or 3)	Yes	No	Yes	4	31	4	6370.12	4	>12 months	1-18 month(s)	Both	Twice a Day	Less than Twice a Day	Once a Day or Less	Twice a Day	Once a Day	Several Times a Week	Once a Month or Less
Urban	Female	60 - 71 months	Preschooler (48-71m)	Middle School / Diploma	Middle School / Diploma	Poor-Moderate	Several Times a Week (2 or 3)	Yes	Yes	Yes	9	32	4	4930.9	4	Never	>18 months	Both	Once a Day or Less	Two to Three Times a Day	More than Three Times a Day	Twice a Day	Once a Day	Several Times a Week	Once a Month or Less
Urban	Male	36 - 47 months	Toddler (12-47m)	Middle School / Diploma	Associate / Bachelor Degree	Good-Excellent	At Least Once a Day	Yes	No	No	0	33	4	3137.82	4	Never	1-18 month(s)	Drink or Snack	Once a Day or Less	Four to Five Times a Day	Twice a Day	Never	Never	Several Times a Week	Several Times a Month
Urban	Male	48 - 59 months	Preschooler (48-71m)	Associate / Bachelor Degree	Associate / Bachelor Degree	Poor-Moderate	At Least Once a Day	Yes	No	No	0	34	4	4323	<=3	Never	>18 months	Both	Once a Day or Less	Two to Three Times a Day	Twice a Day	Once a Day	Once a Day	Once a Day	Once a Month or Less
Urban	Female	36 - 47 months	Toddler (12-47m)	Associate / Bachelor Degree	Associate / Bachelor Degree	Poor-Moderate	At Least Once a Day	Yes	No	No	0	34	4	6370.12	<=3	>12 months	>18 months	Drink or Snack	Once a Day or Less	Less than Twice a Day	Three Times a Day	Once a Day	Never	Twice a Day	Once a Month or Less
Urban	Male	36 - 47 months	Toddler (12-47m)	Associate / Bachelor Degree	Associate / Bachelor Degree	Poor-Moderate	At Least Once a Day	Yes	No	Yes	6	34	4	3137.82	<=3	Never	>18 months	Both	Twice a Day	Two to Three Times a Day	Once a Day or Less	Twice a Day	Once a Day	Once a Day	Several Times a Month
Urban	Male	48 - 59 months	Preschooler (48-71m)	Middle School / Diploma	Associate / Bachelor Degree	Poor-Moderate	Never or Irregularly or Once a Week	Yes	Yes	No	0	34	4	4323	<=3	Never	1-18 month(s)	Both	Twice a Day	Less than Twice a Day	More than Three Times a Day	Twice a Day	Never	Several Times a Week	Once a Month or Less
Urban	Male	12 - 23 months	Toddler (12-47m)	Associate / Bachelor Degree	Associate / Bachelor Degree	Poor-Moderate	Never or Irregularly or Once a Week	No	No	No	0	35	4	4086	<=3	1-12 month(s)	1-18 month(s)	None	Never	Less than Twice a Day	Once a Day or Less	Once a Day	Never	Once a Day	Once a Month or Less
Urban	Male	12 - 23 months	Toddler (12-47m)	Associate / Bachelor Degree	Middle School / Diploma	Good-Excellent	Never or Irregularly or Once a Week	No	No	No	0	36	4	4086	<=3	Never	1-18 month(s)	Drink or Snack	Once a Day or Less	Two to Three Times a Day	Once a Day or Less	Once a Day	Once a Day	Twice a Day	Once a Month or Less
Urban	Female	12 - 23 months	Toddler (12-47m)	Master / PhD Degree and Above	Associate / Bachelor Degree	Good-Excellent	Never or Irregularly or Once a Week	No	No	No	0	34	4	9113.5	<=3	Never	1-18 month(s)	Drink or Snack	Never	Two to Three Times a Day	Once a Day or Less	Once a Day	Never	Once a Day	Once a Month or Less
Urban	Female	60 - 71 months	Preschooler (48-71m)	Associate / Bachelor Degree	Middle School / Diploma	Poor-Moderate	Several Times a Week (2 or 3)	Yes	No	No	0	32	4	4930.9	>=5	1-12 month(s)	1-18 month(s)	Both	Once a Day or Less	Two to Three Times a Day	Once a Day or Less	Twice a Day	Once a Day	Several Times a Week	Once a Month or Less
Urban	Male	24 - 35 months	Toddler (12-47m)	Master / PhD Degree and Above	Master / PhD Degree and Above	Poor-Moderate	Several Times a Week (2 or 3)	No	No	No	0	36	4	5571.4	<=3	>12 months	1-18 month(s)	Both	Twice a Day	Two to Three Times a Day	Twice a Day	Once a Day	Twice a Day	Once a Day	Once a Month or Less
Urban	Female	60 - 71 months	Preschooler (48-71m)	Master / PhD Degree and Above	Associate / Bachelor Degree	Poor-Moderate	At Least Once a Day	Yes	Yes	Yes	2	34	4	4930.9	<=3	Never	>18 months	Drink or Snack	Once a Day or Less	Two to Three Times a Day	Once a Day or Less	Twice a Day	Once a Day	Once a Day	Several Times a Month
Urban	Female	48 - 59 months	Preschooler (48-71m)	Associate / Bachelor Degree	Middle School / Diploma	Poor-Moderate	Several Times a Week (2 or 3)	Yes	No	No	0	34	4	4477.82	4	Never	1-18 month(s)	Both	Twice a Day	Two to Three Times a Day	Once a Day or Less	Twice a Day	Once a Day	Several Times a Week	Once a Month or Less
Urban	Female	48 - 59 months	Preschooler (48-71m)	Associate / Bachelor Degree	Middle School / Diploma	Poor-Moderate	Never or Irregularly or Once a Week	No	No	No	0	30	4	4477.82	4	Never	>18 months	Both	Once a Day or Less	Two to Three Times a Day	Twice a Day	Three Times a Day or More	Twice a Day	Once a Day	Once a Month or Less
Urban	Female	48 - 59 months	Preschooler (48-71m)	Master / PhD Degree and Above	Master / PhD Degree and Above	Good-Excellent	At Least Once a Day	Yes	No	No	0	36	4	4477.82	<=3	1-12 month(s)	1-18 month(s)	Both	Once a Day or Less	Two to Three Times a Day	Once a Day or Less	Twice a Day	Twice a Day	Twice a Day	Once a Month or Less
Urban	Male	36 - 47 months	Toddler (12-47m)	Master / PhD Degree and Above	Associate / Bachelor Degree	Good-Excellent	Never or Irregularly or Once a Week	Yes	Yes	Yes	1	32	4	3137.82	4	1-12 month(s)	>18 months	Both	Three Times a Day or More	Two to Three Times a Day	Once a Day or Less	Once a Day	Once a Day	Once a Day	Once a Month or Less
Urban	Male	48 - 59 months	Preschooler (48-71m)	Associate / Bachelor Degree	Associate / Bachelor Degree	Poor-Moderate	Never or Irregularly or Once a Week	No	No	Yes	8	38	4	4323	<=3	Never	>18 months	Both	Once a Day or Less	Two to Three Times a Day	Once a Day or Less	Once a Day	Never	Once a Day	Once a Month or Less
Urban	Female	48 - 59 months	Preschooler (48-71m)	Master / PhD Degree and Above	Master / PhD Degree and Above	Good-Excellent	Never or Irregularly or Once a Week	Yes	Yes	Yes	3	36	4	4477.82	4	>12 months	>18 months	Both	Twice a Day	Two to Three Times a Day	Three Times a Day	Twice a Day	Once a Day	Several Times a Week	Several Times a Month
Urban	Female	48 - 59 months	Preschooler (48-71m)	Associate / Bachelor Degree	Middle School / Diploma	Good-Excellent	At Least Once a Day	No	No	No	0	30	4	4477.82	<=3	>12 months	Never	Both	Twice a Day	Two to Three Times a Day	Three Times a Day	Once a Day	More than Twice a Day	Several Times a Week	Once a Month or Less
Urban	Female	24 - 35 months	Toddler (12-47m)	Associate / Bachelor Degree	Associate / Bachelor Degree	Good-Excellent	Several Times a Week (2 or 3)	Yes	No	Yes	5	38	4	7592	<=3	>12 months	>18 months	Both	Twice a Day	Two to Three Times a Day	Once a Day or Less	Once a Day	Once a Day	Several Times a Week	Once a Month or Less
Urban	Female	12 - 23 months	Toddler (12-47m)	Master / PhD Degree and Above	Master / PhD Degree and Above	Good-Excellent	At Least Once a Day	No	No	No	0	31	4	9113.5	4	1-12 month(s)	>18 months	Both	Once a Day or Less	Two to Three Times a Day	Twice a Day	Twice a Day	Once a Day	Once a Day	Once a Month or Less
Urban	Male	12 - 23 months	Toddler (12-47m)	Master / PhD Degree and Above	Master / PhD Degree and Above	Poor-Moderate	Never or Irregularly or Once a Week	No	No	No	0	31	4	4086	4	Never	>18 months	Drink or Snack	Never	Less than Twice a Day	Twice a Day	Once a Day	Never	Once a Day	Once a Month or Less
Urban	Male	12 - 23 months	Toddler (12-47m)	Middle School / Diploma	Associate / Bachelor Degree	Good-Excellent	Never or Irregularly or Once a Week	No	No	No	0	36	4	4086	>=5	Never	1-18 month(s)	None	Never	Less than Twice a Day	Twice a Day	Once a Day	Never	Once a Day	Once a Month or Less
Urban	Male	12 - 23 months	Toddler (12-47m)	Associate / Bachelor Degree	Associate / Bachelor Degree	Poor-Moderate	Several Times a Week (2 or 3)	No	Yes	No	0	34	4	4086	4	Never	>18 months	Both	Once a Day or Less	Less than Twice a Day	Twice a Day	Once a Day	Never	Several Times a Week	Several Times a Month
Urban	Male	60 - 71 months	Preschooler (48-71m)	Middle School / Diploma	Middle School / Diploma	Poor-Moderate	Several Times a Week (2 or 3)	No	No	Yes	12	36	4	5185.3	<=3	Never	>18 months	Both	Once a Day or Less	Two to Three Times a Day	Twice a Day	Twice a Day	Once a Day	Several Times a Week	Once a Month or Less
Urban	Female	36 - 47 months	Toddler (12-47m)	Associate / Bachelor Degree	Associate / Bachelor Degree	Good-Excellent	Several Times a Week (2 or 3)	Yes	No	No	0	36	4	6370.12	>=5	Never	>18 months	Both	Once a Day or Less	Two to Three Times a Day	Once a Day or Less	Once a Day	Never	Twice a Day	Several Times a Month
Urban	Female	36 - 47 months	Toddler (12-47m)	Middle School / Diploma	Associate / Bachelor Degree	Poor-Moderate	Several Times a Week (2 or 3)	Yes	No	No	0	36	4	6370.12	4	Never	>18 months	Both	Once a Day or Less	Two to Three Times a Day	Once a Day or Less	Once a Day	Once a Day	Several Times a Week	Once a Month or Less
Urban	Male	24 - 35 months	Toddler (12-47m)	Associate / Bachelor Degree	Associate / Bachelor Degree	Good-Excellent	Never or Irregularly or Once a Week	No	No	No	0	36	4	5571.4	<=3	Never	>18 months	None	Never	Two to Three Times a Day	Once a Day or Less	Once a Day	Never	Twice a Day	Once a Month or Less
Urban	Female	60 - 71 months	Preschooler (48-71m)	Associate / Bachelor Degree	Associate / Bachelor Degree	Poor-Moderate	At Least Once a Day	Yes	No	Yes	6	30	4	4930.9	<=3	Never	>18 months	Both	Once a Day or Less	Two to Three Times a Day	Twice a Day	Once a Day	Once a Day	Several Times a Week	Once a Month or Less
Urban	Female	60 - 71 months	Preschooler (48-71m)	Middle School / Diploma	Associate / Bachelor Degree	Poor-Moderate	At Least Once a Day	Yes	No	No	0	34	4	4930.9	<=3	Never	>18 months	Both	Once a Day or Less	Four to Five Times a Day	Twice a Day	Three Times a Day or More	Twice a Day	Twice a Day	Once a Month or Less
Urban	Female	48 - 59 months	Preschooler (48-71m)	Associate / Bachelor Degree	Associate / Bachelor Degree	Poor-Moderate	Never or Irregularly or Once a Week	No	No	No	0	34	4	4477.82	4	>12 months	Never	None	Once a Day or Less	Two to Three Times a Day	Twice a Day	Once a Day	Once a Day	Twice a Day	Once a Month or Less
Urban	Female	36 - 47 months	Toddler (12-47m)	Middle School / Diploma	Middle School / Diploma	Good-Excellent	At Least Once a Day	Yes	No	No	0	34	4	6370.12	<=3	>12 months	1-18 month(s)	Both	Once a Day or Less	Two to Three Times a Day	Once a Day or Less	Once a Day	Once a Day	Once a Day	Once a Month or Less
Urban	Male	36 - 47 months	Toddler (12-47m)	Associate / Bachelor Degree	Associate / Bachelor Degree	Good-Excellent	Never or Irregularly or Once a Week	No	No	No	0	34	4	3137.82	<=3	Never	1-18 month(s)	Both	Once a Day or Less	Less than Twice a Day	Once a Day or Less	Never	Once a Day	Once a Day	Once a Month or Less
Urban	Male	60 - 71 months	Preschooler (48-71m)	Associate / Bachelor Degree	Master / PhD Degree and Above	Poor-Moderate	At Least Once a Day	Yes	No	Yes	3	35	4	5185.3	4	>12 months	1-18 month(s)	Both	Once a Day or Less	Less than Twice a Day	Once a Day or Less	Once a Day	Once a Day	Once a Day	Once a Month or Less
Urban	Female	36 - 47 months	Toddler (12-47m)	Master / PhD Degree and Above	Associate / Bachelor Degree	Good-Excellent	At Least Once a Day	Yes	No	No	0	34	4	6370.12	<=3	>12 months	>18 months	Both	Once a Day or Less	Two to Three Times a Day	Once a Day or Less	Once a Day	Once a Day	Several Times a Week	Once a Month or Less
Urban	Female	48 - 59 months	Preschooler (48-71m)	Master / PhD Degree and Above	Master / PhD Degree and Above	Good-Excellent	Several Times a Week (2 or 3)	No	No	No	0	36	4	4477.82	<=3	1-12 month(s)	>18 months	Drink or Snack	Never	Two to Three Times a Day	Twice a Day	Twice a Day	Once a Day	Twice a Day	Several Times a Month
Urban	Female	48 - 59 months	Preschooler (48-71m)	Master / PhD Degree and Above	Master / PhD Degree and Above	Good-Excellent	Several Times a Week (2 or 3)	Yes	No	No	0	30	4	4477.82	4	Never	>18 months	Both	Once a Day or Less	Two to Three Times a Day	More than Three Times a Day	Twice a Day	Once a Day	Several Times a Week	Several Times a Month
Urban	Female	60 - 71 months	Preschooler (48-71m)	Master / PhD Degree and Above	Master / PhD Degree and Above	Good-Excellent	At Least Once a Day	Yes	No	Yes	5	36	4	4930.9	>=5	Never	1-18 month(s)	Drink or Snack	Twice a Day	Two to Three Times a Day	Once a Day or Less	Twice a Day	Once a Day	Once a Day	Once a Month or Less
Urban	Male	60 - 71 months	Preschooler (48-71m)	Associate / Bachelor Degree	Associate / Bachelor Degree	Good-Excellent	Never or Irregularly or Once a Week	No	No	No	0	34	4	5185.3	<=3	Never	1-18 month(s)	Both	Once a Day or Less	Less than Twice a Day	Once a Day or Less	Once a Day	Never	Once a Day	Once a Month or Less
Urban	Female	48 - 59 months	Preschooler (48-71m)	Associate / Bachelor Degree	Associate / Bachelor Degree	Good-Excellent	Never or Irregularly or Once a Week	Yes	No	Yes	3	34	4	4477.82	<=3	Never	>18 months	Both	Three Times a Day or More	Two to Three Times a Day	Three Times a Day	Three Times a Day or More	Twice a Day	Twice a Day	Once a Month or Less
Urban	Female	24 - 35 months	Toddler (12-47m)	Associate / Bachelor Degree	Associate / Bachelor Degree	Poor-Moderate	Several Times a Week (2 or 3)	Yes	No	No	0	35	4	7592	4	Never	>18 months	None	Once a Day or Less	Two to Three Times a Day	Once a Day or Less	Once a Day	Once a Day	Once a Day	Once a Month or Less
Urban	Male	36 - 47 months	Toddler (12-47m)	Associate / Bachelor Degree	Associate / Bachelor Degree	Good-Excellent	Several Times a Week (2 or 3)	Yes	No	No	0	35	4	3137.82	<=3	>12 months	1-18 month(s)	Both	Once a Day or Less	Two to Three Times a Day	Once a Day or Less	Once a Day	Never	Several Times a Week	Several Times a Month
Urban	Male	60 - 71 months	Preschooler (48-71m)	Middle School / Diploma	Middle School / Diploma	Good-Excellent	Several Times a Week (2 or 3)	No	No	No	0	36	4	5185.3	<=3	Never	>18 months	Both	Once a Day or Less	Two to Three Times a Day	Twice a Day	Once a Day	Once a Day	Several Times a Week	Once a Month or Less
Urban	Male	48 - 59 months	Preschooler (48-71m)	Middle School / Diploma	Middle School / Diploma	Poor-Moderate	Never or Irregularly or Once a Week	No	Yes	No	0	38	4	4323	<=3	Never	>18 months	Both	Once a Day or Less	Less than Twice a Day	Twice a Day	Three Times a Day or More	Never	Several Times a Week	Once a Month or Less
Urban	Male	48 - 59 months	Preschooler (48-71m)	Middle School / Diploma	Middle School / Diploma	Poor-Moderate	At Least Once a Day	Yes	No	Yes	2	38	4	4323	<=3	Never	>18 months	Both	Once a Day or Less	Four to Five Times a Day	Twice a Day	Once a Day	Never	Several Times a Week	Once a Month or Less
Urban	Male	36 - 47 months	Toddler (12-47m)	Associate / Bachelor Degree	Associate / Bachelor Degree	Good-Excellent	Never or Irregularly or Once a Week	No	No	No	0	37	4	3137.82	<=3	Never	>18 months	Both	Once a Day or Less	Two to Three Times a Day	Twice a Day	Once a Day	Never	Twice a Day	Once a Month or Less
Urban	Male	36 - 47 months	Toddler (12-47m)	Master / PhD Degree and Above	Master / PhD Degree and Above	Good-Excellent	Never or Irregularly or Once a Week	Yes	No	No	0	37	4	3137.82	>=5	>12 months	1-18 month(s)	Both	Once a Day or Less	Two to Three Times a Day	Three Times a Day	Twice a Day	Once a Day	Twice a Day	Once a Month or Less
Urban	Male	36 - 47 months	Toddler (12-47m)	Associate / Bachelor Degree	Associate / Bachelor Degree	Poor-Moderate	Several Times a Week (2 or 3)	Yes	No	No	0	37	4	3137.82	<=3	Never	>18 months	Both	Once a Day or Less	Less than Twice a Day	Twice a Day	Twice a Day	Once a Day	Once a Day	Once a Month or Less
Urban	Male	36 - 47 months	Toddler (12-47m)	Middle School / Diploma	Associate / Bachelor Degree	Poor-Moderate	At Least Once a Day	Yes	Yes	Yes	8	37	4	3137.82	4	>12 months	>18 months	Both	Twice a Day	Less than Twice a Day	Once a Day or Less	Twice a Day	Once a Day	Several Times a Week	Once a Month or Less
Urban	Male	48 - 59 months	Preschooler (48-71m)	Associate / Bachelor Degree	Associate / Bachelor Degree	Good-Excellent	Several Times a Week (2 or 3)	Yes	No	Yes	5	34	4	4323	>=5	>12 months	>18 months	Both	Three Times a Day or More	Two to Three Times a Day	More than Three Times a Day	Twice a Day	Twice a Day	Once a Day	Several Times a Month
Urban	Female	48 - 59 months	Preschooler (48-71m)	Associate / Bachelor Degree	Associate / Bachelor Degree	Good-Excellent	Never or Irregularly or Once a Week	No	No	Yes	1	30	4	4477.82	<=3	Never	>18 months	Both	Once a Day or Less	Less than Twice a Day	Once a Day or Less	Once a Day	Never	Several Times a Week	Once a Month or Less
Urban	Male	48 - 59 months	Preschooler (48-71m)	Middle School / Diploma	Associate / Bachelor Degree	Poor-Moderate	Several Times a Week (2 or 3)	No	Yes	No	0	37	4	4323	>=5	1-12 month(s)	1-18 month(s)	Drink or Snack	Once a Day or Less	Two to Three Times a Day	Twice a Day	Twice a Day	Never	Once a Day	Once a Month or Less
Urban	Male	48 - 59 months	Preschooler (48-71m)	Associate / Bachelor Degree	Associate / Bachelor Degree	Good-Excellent	Never or Irregularly or Once a Week	No	No	No	0	37	4	4323	<=3	1-12 month(s)	1-18 month(s)	Both	Once a Day or Less	Less than Twice a Day	Once a Day or Less	Twice a Day	Once a Day	Several Times a Week	Once a Month or Less
Urban	Male	48 - 59 months	Preschooler (48-71m)	Middle School / Diploma	Middle School / Diploma	Poor-Moderate	Several Times a Week (2 or 3)	No	Yes	No	0	37	4	4323	<=3	Never	1-18 month(s)	Both	Once a Day or Less	Less than Twice a Day	Once a Day or Less	Once a Day	Once a Day	Once a Day	Once a Month or Less
Urban	Male	36 - 47 months	Toddler (12-47m)	Master / PhD Degree and Above	Associate / Bachelor Degree	Good-Excellent	Never or Irregularly or Once a Week	Yes	Yes	No	0	37	4	3137.82	<=3	Never	>18 months	Both	Once a Day or Less	Less than Twice a Day	Twice a Day	Never	Once a Day	Several Times a Week	Once a Month or Less
Urban	Male	48 - 59 months	Preschooler (48-71m)	Associate / Bachelor Degree	Associate / Bachelor Degree	Poor-Moderate	Several Times a Week (2 or 3)	Yes	Yes	Yes	2	37	4	4323	<=3	Never	1-18 month(s)	Both	Three Times a Day or More	Two to Three Times a Day	More than Three Times a Day	Twice a Day	Once a Day	Several Times a Week	Several Times a Month
Urban	Female	12 - 23 months	Toddler (12-47m)	Middle School / Diploma	Associate / Bachelor Degree	Good-Excellent	Never or Irregularly or Once a Week	No	Yes	No	0	35	4	9113.5	>=5	Never	1-18 month(s)	Both	Never	Less than Twice a Day	Once a Day or Less	Once a Day	Never	Twice a Day	Once a Month or Less
Urban	Male	24 - 35 months	Toddler (12-47m)	Associate / Bachelor Degree	Associate / Bachelor Degree	Good-Excellent	Never or Irregularly or Once a Week	No	Yes	No	0	35	4	5571.4	<=3	>12 months	1-18 month(s)	Drink or Snack	Once a Day or Less	Two to Three Times a Day	Three Times a Day	Once a Day	Once a Day	Several Times a Week	Several Times a Month
Urban	Male	24 - 35 months	Toddler (12-47m)	Master / PhD Degree and Above	Master / PhD Degree and Above	Poor-Moderate	Never or Irregularly or Once a Week	No	No	No	0	35	4	5571.4	4	Never	1-18 month(s)	Both	Once a Day or Less	Less than Twice a Day	Once a Day or Less	Twice a Day	Never	Several Times a Week	Once a Month or Less
Urban	Male	24 - 35 months	Toddler (12-47m)	Associate / Bachelor Degree	Associate / Bachelor Degree	Poor-Moderate	Several Times a Week (2 or 3)	Yes	Yes	No	0	34	4	5571.4	4	Never	1-18 month(s)	Both	Once a Day or Less	Two to Three Times a Day	Once a Day or Less	Twice a Day	Once a Day	Several Times a Week	Once a Month or Less
Urban	Female	60 - 71 months	Preschooler (48-71m)	Middle School / Diploma	Middle School / Diploma	Poor-Moderate	Several Times a Week (2 or 3)	Yes	Yes	Yes	10	37	4	4930.9	4	Never	>18 months	Drink or Snack	Never	Less than Twice a Day	Once a Day or Less	Three Times a Day or More	Twice a Day	More than Twice a Day	Several Times a Month
Urban	Female	60 - 71 months	Preschooler (48-71m)	Middle School / Diploma	Master / PhD Degree and Above	Good-Excellent	Several Times a Week (2 or 3)	Yes	No	No	0	34	4	4930.9	<=3	Never	1-18 month(s)	Drink or Snack	Once a Day or Less	Two to Three Times a Day	Twice a Day	Twice a Day	Never	Once a Day	Once a Month or Less
Urban	Male	60 - 71 months	Preschooler (48-71m)	Middle School / Diploma	Middle School / Diploma	Poor-Moderate	At Least Once a Day	Yes	Yes	Yes	8	31	4	5185.3	<=3	>12 months	1-18 month(s)	Both	Once a Day or Less	Four to Five Times a Day	Twice a Day	Once a Day	Never	Several Times a Week	Once a Month or Less
Urban	Female	60 - 71 months	Preschooler (48-71m)	Associate / Bachelor Degree	Associate / Bachelor Degree	Good-Excellent	Never or Irregularly or Once a Week	Yes	No	Yes	11	31	4	4930.9	<=3	Never	>18 months	Both	Twice a Day	Less than Twice a Day	Once a Day or Less	Once a Day	Never	Once a Day	Once a Month or Less
Urban	Female	24 - 35 months	Toddler (12-47m)	Associate / Bachelor Degree	Associate / Bachelor Degree	Poor-Moderate	Never or Irregularly or Once a Week	No	No	No	0	31	4	7592	4	Never	>18 months	Both	Once a Day or Less	Four to Five Times a Day	Once a Day or Less	Twice a Day	Never	Several Times a Week	Once a Month or Less
Urban	Male	36 - 47 months	Toddler (12-47m)	Master / PhD Degree and Above	Master / PhD Degree and Above	Good-Excellent	Several Times a Week (2 or 3)	No	No	No	0	36	4	3137.82	<=3	Never	1-18 month(s)	Both	Once a Day or Less	Less than Twice a Day	Twice a Day	Twice a Day	Once a Day	Several Times a Week	Several Times a Month
Urban	Male	36 - 47 months	Toddler (12-47m)	Middle School / Diploma	Associate / Bachelor Degree	Good-Excellent	Never or Irregularly or Once a Week	Yes	No	No	0	37	4	3137.82	<=3	Never	>18 months	Both	Once a Day or Less	Less than Twice a Day	Once a Day or Less	Twice a Day	Once a Day	Several Times a Week	Once a Month or Less
Urban	Male	36 - 47 months	Toddler (12-47m)	Middle School / Diploma	Associate / Bachelor Degree	Poor-Moderate	At Least Once a Day	No	No	No	0	34	4	3137.82	>=5	Never	>18 months	Both	Once a Day or Less	Two to Three Times a Day	Twice a Day	Twice a Day	Once a Day	Several Times a Week	Once a Month or Less
Urban	Male	36 - 47 months	Toddler (12-47m)	Associate / Bachelor Degree	Associate / Bachelor Degree	Poor-Moderate	Never or Irregularly or Once a Week	No	No	No	0	35	4	3137.82	<=3	Never	>18 months	Both	Once a Day or Less	Four to Five Times a Day	Once a Day or Less	Three Times a Day or More	Once a Day	Several Times a Week	Once a Month or Less
Urban	Male	36 - 47 months	Toddler (12-47m)	Middle School / Diploma	Associate / Bachelor Degree	Good-Excellent	At Least Once a Day	Yes	No	No	0	34	4	3137.82	>=5	Never	1-18 month(s)	Both	Once a Day or Less	Four to Five Times a Day	Twice a Day	Three Times a Day or More	Once a Day	Several Times a Week	Once a Month or Less
Urban	Male	24 - 35 months	Toddler (12-47m)	Master / PhD Degree and Above	Associate / Bachelor Degree	Poor-Moderate	Never or Irregularly or Once a Week	No	No	No	0	30	4	5571.4	4	1-12 month(s)	>18 months	Both	Three Times a Day or More	Less than Twice a Day	Three Times a Day	Three Times a Day or More	Once a Day	Several Times a Week	Once a Month or Less
Urban	Female	36 - 47 months	Toddler (12-47m)	Associate / Bachelor Degree	Associate / Bachelor Degree	Poor-Moderate	Never or Irregularly or Once a Week	No	No	No	0	30	4	6370.12	4	Never	>18 months	Both	Once a Day or Less	Less than Twice a Day	Once a Day or Less	Twice a Day	Once a Day	Once a Day	Once a Month or Less
Urban	Male	36 - 47 months	Toddler (12-47m)	Master / PhD Degree and Above	Master / PhD Degree and Above	Good-Excellent	Several Times a Week (2 or 3)	No	Yes	No	0	30	4	3137.82	<=3	Never	>18 months	Both	Never	Two to Three Times a Day	Once a Day or Less	Twice a Day	Once a Day	Twice a Day	Once a Month or Less
Urban	Male	24 - 35 months	Toddler (12-47m)	Master / PhD Degree and Above	Associate / Bachelor Degree	Poor-Moderate	Several Times a Week (2 or 3)	Yes	Yes	Yes	3	31	4	5571.4	<=3	1-12 month(s)	>18 months	Both	Three Times a Day or More	Two to Three Times a Day	Twice a Day	Once a Day	Never	Several Times a Week	Several Times a Month
Urban	Female	24 - 35 months	Toddler (12-47m)	Associate / Bachelor Degree	Associate / Bachelor Degree	Good-Excellent	Never or Irregularly or Once a Week	No	No	No	0	31	4	7592	4	Never	>18 months	Both	Once a Day or Less	Two to Three Times a Day	Once a Day or Less	Twice a Day	Never	Several Times a Week	Once a Month or Less
Urban	Male	60 - 71 months	Preschooler (48-71m)	Master / PhD Degree and Above	Associate / Bachelor Degree	Poor-Moderate	Several Times a Week (2 or 3)	Yes	No	Yes	3	31	4	5185.3	<=3	1-12 month(s)	>18 months	Drink or Snack	Once a Day or Less	Two to Three Times a Day	Once a Day or Less	Twice a Day	Once a Day	Several Times a Week	Once a Month or Less
Urban	Male	60 - 71 months	Preschooler (48-71m)	Master / PhD Degree and Above	Master / PhD Degree and Above	Good-Excellent	Never or Irregularly or Once a Week	No	No	No	0	30	4	5185.3	<=3	1-12 month(s)	1-18 month(s)	Both	Once a Day or Less	Two to Three Times a Day	Twice a Day	Twice a Day	Once a Day	Several Times a Week	Once a Month or Less
Urban	Male	60 - 71 months	Preschooler (48-71m)	Master / PhD Degree and Above	Associate / Bachelor Degree	Poor-Moderate	Several Times a Week (2 or 3)	No	No	Yes	8	30	4	5185.3	4	1-12 month(s)	>18 months	Both	Three Times a Day or More	Less than Twice a Day	Three Times a Day	Three Times a Day or More	Once a Day	Several Times a Week	Once a Month or Less
Urban	Female	36 - 47 months	Toddler (12-47m)	Associate / Bachelor Degree	Master / PhD Degree and Above	Good-Excellent	Never or Irregularly or Once a Week	No	No	No	0	39	4	6370.12	<=3	>12 months	Never	None	Once a Day or Less	Two to Three Times a Day	Once a Day or Less	Once a Day	Never	Several Times a Week	Once a Month or Less
Urban	Female	48 - 59 months	Preschooler (48-71m)	Associate / Bachelor Degree	Associate / Bachelor Degree	Good-Excellent	At Least Once a Day	Yes	No	No	0	30	4	4477.82	<=3	Never	1-18 month(s)	Drink or Snack	Once a Day or Less	Two to Three Times a Day	Once a Day or Less	Twice a Day	Twice a Day	Twice a Day	Once a Month or Less
Urban	Male	48 - 59 months	Preschooler (48-71m)	Master / PhD Degree and Above	Associate / Bachelor Degree	Poor-Moderate	Several Times a Week (2 or 3)	No	Yes	No	0	30	4	4323	<=3	>12 months	>18 months	Both	Once a Day or Less	Two to Three Times a Day	Once a Day or Less	Once a Day	Never	Several Times a Week	Once a Month or Less
Urban	Male	48 - 59 months	Preschooler (48-71m)	Master / PhD Degree and Above	Associate / Bachelor Degree	Poor-Moderate	Several Times a Week (2 or 3)	Yes	No	Yes	1	30	4	4323	<=3	>12 months	1-18 month(s)	Both	Once a Day or Less	More than Five Times a Day	Twice a Day	Twice a Day	Once a Day	Once a Day	Several Times a Month
Urban	Male	36 - 47 months	Toddler (12-47m)	Master / PhD Degree and Above	Master / PhD Degree and Above	Good-Excellent	At Least Once a Day	No	No	No	0	30	4	3137.82	<=3	Never	>18 months	None	Once a Day or Less	Two to Three Times a Day	Once a Day or Less	Three Times a Day or More	Once a Day	More than Twice a Day	Once a Month or Less
Urban	Female	60 - 71 months	Preschooler (48-71m)	Master / PhD Degree and Above	Associate / Bachelor Degree	Good-Excellent	Never or Irregularly or Once a Week	No	No	No	0	39	4	4930.9	<=3	Never	>18 months	Drink or Snack	Once a Day or Less	Less than Twice a Day	Once a Day or Less	Once a Day	Once a Day	Several Times a Week	Once a Month or Less
Urban	Male	60 - 71 months	Preschooler (48-71m)	Master / PhD Degree and Above	Associate / Bachelor Degree	Good-Excellent	Several Times a Week (2 or 3)	No	No	Yes	6	39	4	5185.3	<=3	Never	>18 months	Both	Once a Day or Less	Two to Three Times a Day	Twice a Day	Three Times a Day or More	Once a Day	Several Times a Week	Once a Month or Less
Rural	Female	12 - 23 months	Toddler (12-47m)	Illiterate - Reading / Writing / Primary School	Middle School / Diploma	Poor-Moderate	Never or Irregularly or Once a Week	No	No	No	0	40	8	4148.5	>=5	Never	1-18 month(s)	None	Never	Two to Three Times a Day	More than Three Times a Day	Three Times a Day or More	Once a Day	Several Times a Week	Once a Month or Less
Rural	Male	12 - 23 months	Toddler (12-47m)	Illiterate - Reading / Writing / Primary School	Illiterate - Reading / Writing / Primary School	Poor-Moderate	Several Times a Week (2 or 3)	Yes	No	No	0	40	8	8818	<=3	Never	>18 months	Both	Once a Day or Less	Less than Twice a Day	Twice a Day	Never	Never	Several Times a Week	Once a Month or Less
Rural	Female	12 - 23 months	Toddler (12-47m)	Illiterate - Reading / Writing / Primary School	Middle School / Diploma	Poor-Moderate	Several Times a Week (2 or 3)	No	Yes	Yes	5	41	8	4148.5	>=5	Never	1-18 month(s)	Drink or Snack	Never	Less than Twice a Day	Twice a Day	Never	Never	Never	Once a Month or Less
Rural	Male	36 - 47 months	Toddler (12-47m)	Middle School / Diploma	Middle School / Diploma	Poor-Moderate	Never or Irregularly or Once a Week	Yes	Yes	Yes	6	40	8	4102.5	<=3	1-12 month(s)	>18 months	Both	Once a Day or Less	Two to Three Times a Day	Once a Day or Less	Once a Day	Never	Several Times a Week	Once a Month or Less
Rural	Female	12 - 23 months	Toddler (12-47m)	Illiterate - Reading / Writing / Primary School	Illiterate - Reading / Writing / Primary School	Poor-Moderate	At Least Once a Day	No	Yes	No	0	40	8	4148.5	<=3	Never	>18 months	Drink or Snack	Twice a Day	Two to Three Times a Day	Once a Day or Less	Once a Day	Once a Day	Once a Day	Once a Month or Less
Rural	Male	36 - 47 months	Toddler (12-47m)	Associate / Bachelor Degree	Middle School / Diploma	Good-Excellent	Never or Irregularly or Once a Week	No	Yes	Yes	7	40	8	4102.5	<=3	1-12 month(s)	>18 months	Both	Three Times a Day or More	Two to Three Times a Day	Once a Day or Less	Twice a Day	Once a Day	Twice a Day	Several Times a Month
Rural	Female	36 - 47 months	Toddler (12-47m)	Middle School / Diploma	Illiterate - Reading / Writing / Primary School	Good-Excellent	Several Times a Week (2 or 3)	Yes	Yes	Yes	3	40	8	5227	<=3	Never	>18 months	Both	Once a Day or Less	Two to Three Times a Day	Once a Day or Less	Twice a Day	Never	Several Times a Week	Once a Month or Less
Rural	Female	12 - 23 months	Toddler (12-47m)	Illiterate - Reading / Writing / Primary School	Middle School / Diploma	Poor-Moderate	Never or Irregularly or Once a Week	No	No	No	0	40	8	4148.5	<=3	Never	1-18 month(s)	Both	Never	Less than Twice a Day	Once a Day or Less	Never	Never	Never	Once a Month or Less
Rural	Female	48 - 59 months	Preschooler (48-71m)	Middle School / Diploma	Middle School / Diploma	Poor-Moderate	Never or Irregularly or Once a Week	No	Yes	Yes	1	40	8	7428.25	4	Never	>18 months	None	Once a Day or Less	Two to Three Times a Day	Once a Day or Less	Once a Day	Once a Day	Once a Day	Once a Month or Less
Rural	Female	36 - 47 months	Toddler (12-47m)	Illiterate - Reading / Writing / Primary School	Illiterate - Reading / Writing / Primary School	Poor-Moderate	At Least Once a Day	Yes	Yes	Yes	2	40	8	5227	<=3	Never	>18 months	Drink or Snack	Once a Day or Less	Two to Three Times a Day	Once a Day or Less	Once a Day	Once a Day	Several Times a Week	Once a Month or Less
Rural	Female	36 - 47 months	Toddler (12-47m)	Middle School / Diploma	Associate / Bachelor Degree	Good-Excellent	Never or Irregularly or Once a Week	No	No	No	0	40	8	5227	<=3	Never	>18 months	Drink or Snack	Once a Day or Less	Two to Three Times a Day	Once a Day or Less	Twice a Day	Twice a Day	Once a Day	Once a Month or Less
Rural	Male	48 - 59 months	Preschooler (48-71m)	Middle School / Diploma	Middle School / Diploma	Good-Excellent	Never or Irregularly or Once a Week	No	Yes	Yes	6	40	8	3520.78	<=3	Never	>18 months	Drink or Snack	Twice a Day	Two to Three Times a Day	Once a Day or Less	Once a Day	Once a Day	Several Times a Week	Once a Month or Less
Rural	Female	36 - 47 months	Toddler (12-47m)	Illiterate - Reading / Writing / Primary School	Middle School / Diploma	Poor-Moderate	Never or Irregularly or Once a Week	No	Yes	Yes	2	40	8	5227	<=3	Never	>18 months	None	Once a Day or Less	Two to Three Times a Day	Once a Day or Less	Never	Never	Several Times a Week	Once a Month or Less
Rural	Male	60 - 71 months	Preschooler (48-71m)	Middle School / Diploma	Associate / Bachelor Degree	Poor-Moderate	At Least Once a Day	No	No	Yes	8	40	8	4411	4	Never	>18 months	Both	Once a Day or Less	Two to Three Times a Day	Three Times a Day	Twice a Day	Once a Day	Several Times a Week	Several Times a Month
Rural	Male	60 - 71 months	Preschooler (48-71m)	Middle School / Diploma	Middle School / Diploma	Poor-Moderate	Never or Irregularly or Once a Week	No	No	Yes	3	40	8	4411	<=3	Never	>18 months	Both	Twice a Day	Two to Three Times a Day	Once a Day or Less	Once a Day	Once a Day	Several Times a Week	Several Times a Month
Rural	Male	48 - 59 months	Preschooler (48-71m)	Illiterate - Reading / Writing / Primary School	Middle School / Diploma	Poor-Moderate	Several Times a Week (2 or 3)	No	Yes	Yes	3	40	8	3520.78	<=3	Never	>18 months	Both	Never	Less than Twice a Day	Twice a Day	Three Times a Day or More	Once a Day	Several Times a Week	Once a Month or Less
Rural	Female	24 - 35 months	Toddler (12-47m)	Illiterate - Reading / Writing / Primary School	Middle School / Diploma	Poor-Moderate	Never or Irregularly or Once a Week	No	Yes	No	0	40	8	3599.33	<=3	Never	1-18 month(s)	Both	Never	Two to Three Times a Day	Once a Day or Less	Twice a Day	Once a Day	Once a Day	Once a Month or Less
Rural	Female	24 - 35 months	Toddler (12-47m)	Illiterate - Reading / Writing / Primary School	Illiterate - Reading / Writing / Primary School	Poor-Moderate	Never or Irregularly or Once a Week	No	No	Yes	1	40	8	3599.33	<=3	Never	>18 months	Drink or Snack	Once a Day or Less	Two to Three Times a Day	Once a Day or Less	Never	Never	Several Times a Week	Once a Month or Less
Rural	Male	24 - 35 months	Toddler (12-47m)	Middle School / Diploma	Middle School / Diploma	Good-Excellent	Never or Irregularly or Once a Week	No	Yes	No	0	40	8	11279.7	4	Never	>18 months	Both	Twice a Day	Four to Five Times a Day	Once a Day or Less	Once a Day	Once a Day	Once a Day	Several Times a Month
Rural	Female	24 - 35 months	Toddler (12-47m)	Middle School / Diploma	Middle School / Diploma	Poor-Moderate	Never or Irregularly or Once a Week	No	Yes	Yes	1	40	8	3599.33	<=3	1-12 month(s)	>18 months	Both	Twice a Day	Less than Twice a Day	Once a Day or Less	Once a Day	Once a Day	Several Times a Week	Once a Month or Less
Rural	Female	24 - 35 months	Toddler (12-47m)	Illiterate - Reading / Writing / Primary School	Illiterate - Reading / Writing / Primary School	Poor-Moderate	Never or Irregularly or Once a Week	No	Yes	Yes	7	40	8	3599.33	<=3	1-12 month(s)	>18 months	Drink or Snack	Twice a Day	Two to Three Times a Day	Twice a Day	Once a Day	Once a Day	Several Times a Week	Once a Month or Less
Rural	Female	60 - 71 months	Preschooler (48-71m)	Illiterate - Reading / Writing / Primary School	Illiterate - Reading / Writing / Primary School	Poor-Moderate	Several Times a Week (2 or 3)	Yes	Yes	Yes	11	40	8	3262.11	<=3	Never	>18 months	Both	Twice a Day	Two to Three Times a Day	Once a Day or Less	Once a Day	Once a Day	Several Times a Week	Once a Month or Less
Rural	Male	12 - 23 months	Toddler (12-47m)	Illiterate - Reading / Writing / Primary School	Illiterate - Reading / Writing / Primary School	Poor-Moderate	Never or Irregularly or Once a Week	No	Yes	No	0	40	8	8818	<=3	Never	1-18 month(s)	Drink or Snack	Twice a Day	Two to Three Times a Day	Once a Day or Less	Once a Day	Once a Day	Several Times a Week	Once a Month or Less
Rural	Female	24 - 35 months	Toddler (12-47m)	Illiterate - Reading / Writing / Primary School	Illiterate - Reading / Writing / Primary School	Good-Excellent	Never or Irregularly or Once a Week	No	No	No	0	42	8	3599.33	<=3	Never	>18 months	None	Once a Day or Less	Less than Twice a Day	Twice a Day	Never	Never	Several Times a Week	Once a Month or Less
Rural	Male	36 - 47 months	Toddler (12-47m)	Master / PhD Degree and Above	Middle School / Diploma	Good-Excellent	Never or Irregularly or Once a Week	No	Yes	No	0	41	8	4102.5	<=3	Never	1-18 month(s)	None	Once a Day or Less	Two to Three Times a Day	Twice a Day	Once a Day	Never	Several Times a Week	Once a Month or Less
Rural	Female	12 - 23 months	Toddler (12-47m)	Illiterate - Reading / Writing / Primary School	Illiterate - Reading / Writing / Primary School	Poor-Moderate	Never or Irregularly or Once a Week	No	No	No	0	42	8	4148.5	4	Never	>18 months	Drink or Snack	Once a Day or Less	Two to Three Times a Day	Once a Day or Less	Once a Day	Never	Once a Day	Once a Month or Less
Rural	Female	60 - 71 months	Preschooler (48-71m)	Illiterate - Reading / Writing / Primary School	Middle School / Diploma	Good-Excellent	At Least Once a Day	Yes	No	No	0	41	8	3262.11	<=3	Never	>18 months	Drink or Snack	Once a Day or Less	Two to Three Times a Day	Twice a Day	Once a Day	Once a Day	Once a Day	Once a Month or Less
Rural	Female	48 - 59 months	Preschooler (48-71m)	Middle School / Diploma	Middle School / Diploma	Poor-Moderate	Never or Irregularly or Once a Week	No	Yes	Yes	11	42	8	7428.25	<=3	Never	>18 months	Both	Twice a Day	Two to Three Times a Day	Twice a Day	Once a Day	Once a Day	Once a Day	Once a Month or Less
Rural	Male	12 - 23 months	Toddler (12-47m)	Illiterate - Reading / Writing / Primary School	Illiterate - Reading / Writing / Primary School	Poor-Moderate	Never or Irregularly or Once a Week	No	No	No	0	40	8	8818	>=5	Never	1-18 month(s)	None	Never	Less than Twice a Day	Twice a Day	Never	Never	Several Times a Week	Once a Month or Less
Rural	Female	48 - 59 months	Preschooler (48-71m)	Illiterate - Reading / Writing / Primary School	Illiterate - Reading / Writing / Primary School	Good-Excellent	Never or Irregularly or Once a Week	No	Yes	No	0	42	8	7428.25	<=3	Never	>18 months	Drink or Snack	Twice a Day	Two to Three Times a Day	Once a Day or Less	Once a Day	Never	Several Times a Week	Once a Month or Less
Rural	Female	12 - 23 months	Toddler (12-47m)	Illiterate - Reading / Writing / Primary School	Middle School / Diploma	Poor-Moderate	Several Times a Week (2 or 3)	No	No	No	0	40	8	4148.5	>=5	>12 months	1-18 month(s)	Drink or Snack	Never	Less than Twice a Day	Twice a Day	Never	Never	Several Times a Week	Once a Month or Less
Rural	Male	48 - 59 months	Preschooler (48-71m)	Illiterate - Reading / Writing / Primary School	Illiterate - Reading / Writing / Primary School	Poor-Moderate	Never or Irregularly or Once a Week	No	No	Yes	4	42	8	3520.78	<=3	Never	>18 months	Drink or Snack	Three Times a Day or More	Two to Three Times a Day	Once a Day or Less	Once a Day	Twice a Day	Once a Day	Several Times a Month
Rural	Male	48 - 59 months	Preschooler (48-71m)	Illiterate - Reading / Writing / Primary School	Middle School / Diploma	Poor-Moderate	Never or Irregularly or Once a Week	No	Yes	No	0	42	8	3520.78	<=3	Never	>18 months	Drink or Snack	Once a Day or Less	Two to Three Times a Day	Twice a Day	Twice a Day	Once a Day	Several Times a Week	Once a Month or Less
Rural	Male	48 - 59 months	Preschooler (48-71m)	Middle School / Diploma	Middle School / Diploma	Poor-Moderate	Several Times a Week (2 or 3)	Yes	Yes	Yes	5	42	8	3520.78	<=3	Never	>18 months	Drink or Snack	Twice a Day	Two to Three Times a Day	Twice a Day	Twice a Day	Twice a Day	Once a Day	Once a Month or Less
Rural	Male	48 - 59 months	Preschooler (48-71m)	Middle School / Diploma	Middle School / Diploma	Poor-Moderate	At Least Once a Day	No	Yes	Yes	2	42	8	3520.78	4	Never	>18 months	Drink or Snack	Twice a Day	Two to Three Times a Day	Twice a Day	Once a Day	Twice a Day	Twice a Day	Several Times a Month
Rural	Male	48 - 59 months	Preschooler (48-71m)	Associate / Bachelor Degree	Associate / Bachelor Degree	Good-Excellent	Several Times a Week (2 or 3)	Yes	No	No	0	43	8	3520.78	<=3	Never	>18 months	None	Once a Day or Less	Two to Three Times a Day	Once a Day or Less	Once a Day	Once a Day	Once a Day	Once a Month or Less
Rural	Female	24 - 35 months	Toddler (12-47m)	Middle School / Diploma	Master / PhD Degree and Above	Good-Excellent	Several Times a Week (2 or 3)	No	No	No	0	41	8	3599.33	<=3	Never	>18 months	Drink or Snack	Twice a Day	Two to Three Times a Day	Twice a Day	Once a Day	Twice a Day	Once a Day	Several Times a Month
Rural	Female	24 - 35 months	Toddler (12-47m)	Illiterate - Reading / Writing / Primary School	Illiterate - Reading / Writing / Primary School	Poor-Moderate	Several Times a Week (2 or 3)	Yes	No	No	0	41	8	3599.33	<=3	Never	>18 months	Drink or Snack	Twice a Day	Two to Three Times a Day	Once a Day or Less	Once a Day	Never	Several Times a Week	Once a Month or Less
Rural	Female	24 - 35 months	Toddler (12-47m)	Middle School / Diploma	Middle School / Diploma	Poor-Moderate	Several Times a Week (2 or 3)	No	No	No	0	42	8	3599.33	<=3	Never	>18 months	None	Once a Day or Less	Two to Three Times a Day	Once a Day or Less	Once a Day	Once a Day	Once a Day	Once a Month or Less
Rural	Female	24 - 35 months	Toddler (12-47m)	Illiterate - Reading / Writing / Primary School	Middle School / Diploma	Poor-Moderate	Never or Irregularly or Once a Week	No	Yes	No	0	42	8	3599.33	<=3	Never	>18 months	Both	Twice a Day	Two to Three Times a Day	Once a Day or Less	Once a Day	Once a Day	Several Times a Week	Once a Month or Less
Rural	Male	24 - 35 months	Toddler (12-47m)	Middle School / Diploma	Illiterate - Reading / Writing / Primary School	Poor-Moderate	Never or Irregularly or Once a Week	No	No	No	0	41	8	11279.7	<=3	1-12 month(s)	>18 months	None	Once a Day or Less	Two to Three Times a Day	Once a Day or Less	Once a Day	Once a Day	Several Times a Week	Once a Month or Less
Rural	Male	36 - 47 months	Toddler (12-47m)	Illiterate - Reading / Writing / Primary School	Middle School / Diploma	Poor-Moderate	Never or Irregularly or Once a Week	No	No	No	0	41	8	4102.5	<=3	1-12 month(s)	1-18 month(s)	Drink or Snack	Twice a Day	Two to Three Times a Day	Twice a Day	Twice a Day	Never	Several Times a Week	Once a Month or Less
Rural	Male	48 - 59 months	Preschooler (48-71m)	Middle School / Diploma	Illiterate - Reading / Writing / Primary School	Poor-Moderate	Never or Irregularly or Once a Week	No	Yes	Yes	3	42	8	3520.78	4	1-12 month(s)	>18 months	Both	Twice a Day	Two to Three Times a Day	Once a Day or Less	Once a Day	Once a Day	Several Times a Week	Once a Month or Less
Rural	Male	60 - 71 months	Preschooler (48-71m)	Illiterate - Reading / Writing / Primary School	Illiterate - Reading / Writing / Primary School	Good-Excellent	Never or Irregularly or Once a Week	No	No	No	0	41	8	4411	<=3	Never	1-18 month(s)	None	Once a Day or Less	Two to Three Times a Day	Once a Day or Less	Once a Day	Once a Day	Once a Day	Several Times a Month
Rural	Female	60 - 71 months	Preschooler (48-71m)	Middle School / Diploma	Middle School / Diploma	Good-Excellent	At Least Once a Day	No	Yes	Yes	3	40	8	3262.11	<=3	Never	>18 months	None	Once a Day or Less	Two to Three Times a Day	Once a Day or Less	Twice a Day	Once a Day	Several Times a Week	Once a Month or Less
Rural	Female	60 - 71 months	Preschooler (48-71m)	Illiterate - Reading / Writing / Primary School	Middle School / Diploma	Good-Excellent	Never or Irregularly or Once a Week	No	Yes	Yes	4	41	8	3262.11	<=3	Never	>18 months	Drink or Snack	Twice a Day	Two to Three Times a Day	Once a Day or Less	Once a Day	Twice a Day	Several Times a Week	Once a Month or Less
Rural	Male	36 - 47 months	Toddler (12-47m)	Illiterate - Reading / Writing / Primary School	Illiterate - Reading / Writing / Primary School	Poor-Moderate	Never or Irregularly or Once a Week	No	Yes	No	0	43	8	4102.5	<=3	Never	>18 months	Both	Once a Day or Less	Two to Three Times a Day	Once a Day or Less	Once a Day	Never	Several Times a Week	Once a Month or Less
Rural	Female	60 - 71 months	Preschooler (48-71m)	Illiterate - Reading / Writing / Primary School	Illiterate - Reading / Writing / Primary School	Poor-Moderate	Several Times a Week (2 or 3)	Yes	Yes	Yes	14	42	8	3262.11	4	Never	>18 months	Drink or Snack	Twice a Day	Two to Three Times a Day	Three Times a Day	Once a Day	Never	Several Times a Week	Once a Month or Less
Rural	Male	60 - 71 months	Preschooler (48-71m)	Illiterate - Reading / Writing / Primary School	Illiterate - Reading / Writing / Primary School	Poor-Moderate	Several Times a Week (2 or 3)	Yes	Yes	Yes	18	42	8	4411	<=3	Never	>18 months	Drink or Snack	Twice a Day	Two to Three Times a Day	Twice a Day	Once a Day	Once a Day	Several Times a Week	Once a Month or Less
Rural	Female	60 - 71 months	Preschooler (48-71m)	Middle School / Diploma	Middle School / Diploma	Good-Excellent	Never or Irregularly or Once a Week	No	Yes	Yes	2	42	8	3262.11	<=3	Never	>18 months	Both	Never	Two to Three Times a Day	Twice a Day	Once a Day	Once a Day	Never	Once a Month or Less
Rural	Male	36 - 47 months	Toddler (12-47m)	Middle School / Diploma	Associate / Bachelor Degree	Good-Excellent	Never or Irregularly or Once a Week	No	Yes	Yes	10	42	8	4102.5	<=3	>12 months	>18 months	Both	Twice a Day	Two to Three Times a Day	Once a Day or Less	Once a Day	Never	Several Times a Week	Once a Month or Less
Rural	Female	36 - 47 months	Toddler (12-47m)	Associate / Bachelor Degree	Associate / Bachelor Degree	Good-Excellent	At Least Once a Day	Yes	Yes	No	0	43	8	5227	<=3	Never	>18 months	Drink or Snack	Once a Day or Less	Two to Three Times a Day	Once a Day or Less	Once a Day	Twice a Day	Once a Day	Once a Month or Less
Rural	Female	60 - 71 months	Preschooler (48-71m)	Middle School / Diploma	Middle School / Diploma	Poor-Moderate	Several Times a Week (2 or 3)	Yes	No	Yes	5	42	8	3262.11	<=3	Never	1-18 month(s)	Drink or Snack	Twice a Day	Two to Three Times a Day	Twice a Day	Once a Day	Once a Day	Once a Day	Once a Month or Less
Rural	Male	36 - 47 months	Toddler (12-47m)	Middle School / Diploma	Middle School / Diploma	Good-Excellent	Never or Irregularly or Once a Week	No	Yes	No	0	42	8	4102.5	<=3	Never	1-18 month(s)	Drink or Snack	Once a Day or Less	Two to Three Times a Day	Twice a Day	Once a Day	Once a Day	Once a Day	Several Times a Month
Rural	Female	60 - 71 months	Preschooler (48-71m)	Master / PhD Degree and Above	Master / PhD Degree and Above	Good-Excellent	Never or Irregularly or Once a Week	No	Yes	No	0	42	8	3262.11	4	Never	>18 months	None	Once a Day or Less	Two to Three Times a Day	Once a Day or Less	Twice a Day	Never	Several Times a Week	Once a Month or Less
Rural	Male	60 - 71 months	Preschooler (48-71m)	Middle School / Diploma	Middle School / Diploma	Poor-Moderate	Several Times a Week (2 or 3)	Yes	Yes	Yes	7	42	8	4411	<=3	Never	>18 months	Drink or Snack	Twice a Day	Two to Three Times a Day	Twice a Day	Once a Day	Once a Day	Once a Day	Several Times a Month
Rural	Male	60 - 71 months	Preschooler (48-71m)	Master / PhD Degree and Above	Middle School / Diploma	Good-Excellent	Several Times a Week (2 or 3)	No	Yes	Yes	5	43	8	4411	<=3	Never	>18 months	Drink or Snack	Twice a Day	Two to Three Times a Day	Once a Day or Less	Once a Day	Once a Day	Several Times a Week	Once a Month or Less
Rural	Female	48 - 59 months	Preschooler (48-71m)	Illiterate - Reading / Writing / Primary School	Illiterate - Reading / Writing / Primary School	Poor-Moderate	At Least Once a Day	Yes	Yes	Yes	10	40	8	7428.25	<=3	>12 months	>18 months	None	Once a Day or Less	Two to Three Times a Day	Once a Day or Less	Once a Day	Once a Day	Several Times a Week	Once a Month or Less
Rural	Male	48 - 59 months	Preschooler (48-71m)	Illiterate - Reading / Writing / Primary School	Illiterate - Reading / Writing / Primary School	Poor-Moderate	Never or Irregularly or Once a Week	No	Yes	Yes	10	40	8	3520.78	<=3	Never	>18 months	Both	Once a Day or Less	Two to Three Times a Day	Twice a Day	Never	Once a Day	Several Times a Week	Once a Month or Less
Rural	Female	60 - 71 months	Preschooler (48-71m)	Middle School / Diploma	Middle School / Diploma	Poor-Moderate	Never or Irregularly or Once a Week	Yes	Yes	Yes	7	42	8	3262.11	<=3	Never	>18 months	None	Once a Day or Less	Two to Three Times a Day	Twice a Day	Once a Day	Once a Day	Once a Day	Once a Month or Less
Rural	Female	12 - 23 months	Toddler (12-47m)	Illiterate - Reading / Writing / Primary School	Illiterate - Reading / Writing / Primary School	Poor-Moderate	Never or Irregularly or Once a Week	No	Yes	No	0	44	8	4148.5	4	Never	1-18 month(s)	None	Once a Day or Less	Two to Three Times a Day	Twice a Day	Once a Day	Never	Several Times a Week	Once a Month or Less
Rural	Male	24 - 35 months	Toddler (12-47m)	Illiterate - Reading / Writing / Primary School	Illiterate - Reading / Writing / Primary School	Poor-Moderate	Several Times a Week (2 or 3)	Yes	Yes	Yes	4	44	8	11279.7	<=3	Never	>18 months	Drink or Snack	Once a Day or Less	Two to Three Times a Day	Once a Day or Less	Once a Day	Never	Several Times a Week	Once a Month or Less
Rural	Male	60 - 71 months	Preschooler (48-71m)	Middle School / Diploma	Middle School / Diploma	Poor-Moderate	Never or Irregularly or Once a Week	No	Yes	Yes	9	43	8	4411	<=3	Never	>18 months	Drink or Snack	Twice a Day	Two to Three Times a Day	Twice a Day	Once a Day	Never	Several Times a Week	Once a Month or Less
Rural	Female	36 - 47 months	Toddler (12-47m)	Middle School / Diploma	Middle School / Diploma	Good-Excellent	Never or Irregularly or Once a Week	No	No	Yes	8	43	8	5227	4	>12 months	1-18 month(s)	Drink or Snack	Three Times a Day or More	Two to Three Times a Day	Once a Day or Less	Once a Day	Never	Several Times a Week	Once a Month or Less
Rural	Male	36 - 47 months	Toddler (12-47m)	Illiterate - Reading / Writing / Primary School	Illiterate - Reading / Writing / Primary School	Poor-Moderate	Several Times a Week (2 or 3)	No	Yes	Yes	2	40	8	4102.5	4	Never	>18 months	Drink or Snack	Twice a Day	Two to Three Times a Day	Once a Day or Less	Never	Never	Several Times a Week	Once a Month or Less
Rural	Female	12 - 23 months	Toddler (12-47m)	Illiterate - Reading / Writing / Primary School	Illiterate - Reading / Writing / Primary School	Good-Excellent	Never or Irregularly or Once a Week	No	No	No	0	41	8	4148.5	<=3	Never	>18 months	None	Once a Day or Less	Two to Three Times a Day	Once a Day or Less	Twice a Day	Never	Once a Day	Once a Month or Less
Rural	Male	12 - 23 months	Toddler (12-47m)	Illiterate - Reading / Writing / Primary School	Illiterate - Reading / Writing / Primary School	Good-Excellent	Never or Irregularly or Once a Week	No	Yes	No	0	42	8	8818	4	Never	1-18 month(s)	Drink or Snack	Once a Day or Less	Two to Three Times a Day	Twice a Day	Twice a Day	Never	Once a Day	Once a Month or Less
Urban	Male	12 - 23 months	Toddler (12-47m)	Associate / Bachelor Degree	Middle School / Diploma	Good-Excellent	Never or Irregularly or Once a Week	Yes	Yes	No	0	39	4	4086	<=3	Never	>18 months	Drink or Snack	Once a Day or Less	Less than Twice a Day	Twice a Day	Once a Day	Never	Never	Once a Month or Less
Urban	Female	24 - 35 months	Toddler (12-47m)	Middle School / Diploma	Middle School / Diploma	Poor-Moderate	At Least Once a Day	Yes	Yes	No	0	39	4	7592	4	Never	>18 months	None	Once a Day or Less	Two to Three Times a Day	Once a Day or Less	Never	Never	Several Times a Week	Once a Month or Less
Urban	Male	12 - 23 months	Toddler (12-47m)	Middle School / Diploma	Middle School / Diploma	Poor-Moderate	Never or Irregularly or Once a Week	No	No	No	0	39	4	4086	4	Never	1-18 month(s)	Both	Once a Day or Less	Less than Twice a Day	Twice a Day	Never	Never	Several Times a Week	Once a Month or Less
Urban	Male	12 - 23 months	Toddler (12-47m)	Middle School / Diploma	Middle School / Diploma	Good-Excellent	Several Times a Week (2 or 3)	Yes	No	No	0	39	4	4086	4	Never	>18 months	Drink or Snack	Once a Day or Less	Two to Three Times a Day	Once a Day or Less	Once a Day	Never	Several Times a Week	Once a Month or Less
Urban	Male	12 - 23 months	Toddler (12-47m)	Middle School / Diploma	Middle School / Diploma	Poor-Moderate	Never or Irregularly or Once a Week	No	Yes	No	0	39	4	4086	>=5	Never	>18 months	Drink or Snack	Once a Day or Less	Less than Twice a Day	Twice a Day	Once a Day	Never	Once a Day	Once a Month or Less
Urban	Male	24 - 35 months	Toddler (12-47m)	Middle School / Diploma	Middle School / Diploma	Good-Excellent	Several Times a Week (2 or 3)	No	Yes	No	0	39	4	5571.4	4	>12 months	>18 months	Drink or Snack	Once a Day or Less	Two to Three Times a Day	Once a Day or Less	Never	Never	Several Times a Week	Once a Month or Less
Urban	Male	12 - 23 months	Toddler (12-47m)	Associate / Bachelor Degree	Associate / Bachelor Degree	Good-Excellent	Never or Irregularly or Once a Week	No	Yes	No	0	39	4	4086	<=3	Never	>18 months	Drink or Snack	Once a Day or Less	Two to Three Times a Day	Once a Day or Less	Twice a Day	Once a Day	Several Times a Week	Once a Month or Less
Urban	Male	24 - 35 months	Toddler (12-47m)	Middle School / Diploma	Middle School / Diploma	Good-Excellent	Never or Irregularly or Once a Week	Yes	Yes	No	0	39	4	5571.4	<=3	>12 months	>18 months	Drink or Snack	Once a Day or Less	Less than Twice a Day	Twice a Day	Once a Day	Never	Several Times a Week	Several Times a Month
Urban	Male	24 - 35 months	Toddler (12-47m)	Associate / Bachelor Degree	Middle School / Diploma	Good-Excellent	At Least Once a Day	Yes	Yes	Yes	9	39	4	5571.4	<=3	Never	>18 months	Drink or Snack	Once a Day or Less	Two to Three Times a Day	Once a Day or Less	Once a Day	Once a Day	Several Times a Week	Once a Month or Less
Urban	Female	12 - 23 months	Toddler (12-47m)	Middle School / Diploma	Middle School / Diploma	Poor-Moderate	Never or Irregularly or Once a Week	No	No	No	0	39	4	9113.5	4	>12 months	>18 months	Drink or Snack	Once a Day or Less	Two to Three Times a Day	Once a Day or Less	Twice a Day	Once a Day	Several Times a Week	Once a Month or Less
Urban	Male	12 - 23 months	Toddler (12-47m)	Master / PhD Degree and Above	Master / PhD Degree and Above	Good-Excellent	Never or Irregularly or Once a Week	No	No	No	0	34	4	4086	4	1-12 month(s)	1-18 month(s)	Both	Once a Day or Less	Two to Three Times a Day	Once a Day or Less	Once a Day	Once a Day	Several Times a Week	Once a Month or Less
Urban	Male	12 - 23 months	Toddler (12-47m)	Associate / Bachelor Degree	Associate / Bachelor Degree	Poor-Moderate	Never or Irregularly or Once a Week	No	No	No	0	39	4	4086	>=5	Never	1-18 month(s)	Drink or Snack	Once a Day or Less	Less than Twice a Day	Twice a Day	Never	Never	Several Times a Week	Once a Month or Less
Urban	Female	12 - 23 months	Toddler (12-47m)	Middle School / Diploma	Middle School / Diploma	Poor-Moderate	Never or Irregularly or Once a Week	No	Yes	No	0	39	4	9113.5	>=5	Never	1-18 month(s)	Drink or Snack	Once a Day or Less	Less than Twice a Day	Twice a Day	Once a Day	Never	Several Times a Week	Once a Month or Less
Urban	Female	60 - 71 months	Preschooler (48-71m)	Associate / Bachelor Degree	Associate / Bachelor Degree	Good-Excellent	Several Times a Week (2 or 3)	No	Yes	Yes	3	46	1	16120.7	4	Never	>18 months	Both	Once a Day or Less	Less than Twice a Day	Twice a Day	Three Times a Day or More	Never	Once a Day	Once a Month or Less
Urban	Male	48 - 59 months	Preschooler (48-71m)	Master / PhD Degree and Above	Master / PhD Degree and Above	Good-Excellent	At Least Once a Day	Yes	No	Yes	11	47	1	14618.6	<=3	Never	>18 months	Both	Once a Day or Less	Two to Three Times a Day	Twice a Day	Twice a Day	Once a Day	Several Times a Week	Several Times a Month
Urban	Male	60 - 71 months	Preschooler (48-71m)	Middle School / Diploma	Associate / Bachelor Degree	Good-Excellent	Several Times a Week (2 or 3)	No	Yes	Yes	7	45	1	15030.4	<=3	Never	>18 months	Both	Once a Day or Less	Less than Twice a Day	Once a Day or Less	Twice a Day	Never	Several Times a Week	Once a Month or Less
Urban	Female	48 - 59 months	Preschooler (48-71m)	Middle School / Diploma	Middle School / Diploma	Good-Excellent	At Least Once a Day	Yes	Yes	Yes	7	45	1	11967.1	<=3	1-12 month(s)	1-18 month(s)	Both	Twice a Day	Two to Three Times a Day	Twice a Day	Twice a Day	Once a Day	Once a Day	Once a Month or Less
Urban	Female	48 - 59 months	Preschooler (48-71m)	Middle School / Diploma	Associate / Bachelor Degree	Good-Excellent	Never or Irregularly or Once a Week	No	No	Yes	12	46	1	11967.1	4	>12 months	>18 months	Both	Twice a Day	Two to Three Times a Day	Twice a Day	Twice a Day	Twice a Day	Several Times a Week	Several Times a Month
Urban	Male	60 - 71 months	Preschooler (48-71m)	Associate / Bachelor Degree	Associate / Bachelor Degree	Poor-Moderate	Never or Irregularly or Once a Week	Yes	No	Yes	12	47	1	15030.4	4	Never	>18 months	Both	#NULL!	Two to Three Times a Day	Once a Day or Less	Twice a Day	Twice a Day	Several Times a Week	Several Times a Month
Urban	Male	48 - 59 months	Preschooler (48-71m)	Middle School / Diploma	Associate / Bachelor Degree	Good-Excellent	Several Times a Week (2 or 3)	Yes	Yes	Yes	7	45	1	14618.6	>=5	>12 months	>18 months	Both	Twice a Day	Two to Three Times a Day	Twice a Day	Once a Day	Once a Day	Several Times a Week	Once a Month or Less
Urban	Female	48 - 59 months	Preschooler (48-71m)	Associate / Bachelor Degree	Associate / Bachelor Degree	Good-Excellent	At Least Once a Day	Yes	Yes	Yes	2	45	1	11967.1	>=5	1-12 month(s)	>18 months	Drink or Snack	Once a Day or Less	Two to Three Times a Day	Twice a Day	Once a Day	Once a Day	Several Times a Week	Once a Month or Less
Urban	Female	48 - 59 months	Preschooler (48-71m)	Associate / Bachelor Degree	Associate / Bachelor Degree	Poor-Moderate	At Least Once a Day	Yes	Yes	No	0	47	1	11967.1	<=3	1-12 month(s)	1-18 month(s)	Drink or Snack	Never	Less than Twice a Day	Twice a Day	Once a Day	Once a Day	Several Times a Week	Once a Month or Less
Urban	Male	48 - 59 months	Preschooler (48-71m)	Middle School / Diploma	Middle School / Diploma	Good-Excellent	Several Times a Week (2 or 3)	Yes	Yes	Yes	1	46	1	14618.6	4	>12 months	1-18 month(s)	Both	Once a Day or Less	Two to Three Times a Day	Twice a Day	Twice a Day	Twice a Day	Several Times a Week	Several Times a Month
Urban	Male	48 - 59 months	Preschooler (48-71m)	Middle School / Diploma	Associate / Bachelor Degree	Good-Excellent	Several Times a Week (2 or 3)	Yes	No	No	0	46	1	14618.6	<=3	Never	>18 months	Both	Twice a Day	Two to Three Times a Day	Twice a Day	Twice a Day	Once a Day	Several Times a Week	Several Times a Month
Urban	Female	48 - 59 months	Preschooler (48-71m)	Master / PhD Degree and Above	Master / PhD Degree and Above	Good-Excellent	At Least Once a Day	Yes	No	Yes	3	45	1	11967.1	<=3	Never	>18 months	Both	Once a Day or Less	Two to Three Times a Day	Twice a Day	Once a Day	Once a Day	Twice a Day	Several Times a Month
Urban	Female	48 - 59 months	Preschooler (48-71m)	Middle School / Diploma	Associate / Bachelor Degree	Good-Excellent	Several Times a Week (2 or 3)	Yes	Yes	Yes	12	45	1	11967.1	>=5	Never	>18 months	Both	Three Times a Day or More	Less than Twice a Day	Three Times a Day	Three Times a Day or More	More than Twice a Day	Once a Day	Once a Month or Less
Urban	Male	60 - 71 months	Preschooler (48-71m)	Middle School / Diploma	Middle School / Diploma	Good-Excellent	At Least Once a Day	No	Yes	Yes	10	46	1	15030.4	4	Never	>18 months	Both	Twice a Day	Less than Twice a Day	Twice a Day	Twice a Day	Once a Day	Several Times a Week	Once a Month or Less
Urban	Male	60 - 71 months	Preschooler (48-71m)	Master / PhD Degree and Above	Master / PhD Degree and Above	Good-Excellent	At Least Once a Day	Yes	Yes	No	0	45	1	15030.4	4	Never	>18 months	None	Never	Two to Three Times a Day	Once a Day or Less	Twice a Day	Once a Day	Twice a Day	Once a Month or Less
Urban	Female	60 - 71 months	Preschooler (48-71m)	Master / PhD Degree and Above	Associate / Bachelor Degree	Poor-Moderate	At Least Once a Day	Yes	Yes	Yes	7	45	1	16120.7	4	>12 months	>18 months	Both	Once a Day or Less	Two to Three Times a Day	Twice a Day	Twice a Day	Once a Day	Once a Day	Once a Month or Less
Urban	Female	48 - 59 months	Preschooler (48-71m)	Associate / Bachelor Degree	Associate / Bachelor Degree	Good-Excellent	At Least Once a Day	No	Yes	Yes	16	46	1	11967.1	<=3	Never	>18 months	Both	Once a Day or Less	Less than Twice a Day	Once a Day or Less	Once a Day	Once a Day	Several Times a Week	Once a Month or Less
Urban	Male	48 - 59 months	Preschooler (48-71m)	Master / PhD Degree and Above	Master / PhD Degree and Above	Good-Excellent	Never or Irregularly or Once a Week	Yes	Yes	Yes	13	45	1	14618.6	>=5	Never	>18 months	Both	Twice a Day	Two to Three Times a Day	Once a Day or Less	Once a Day	Never	Several Times a Week	Once a Month or Less
Urban	Male	60 - 71 months	Preschooler (48-71m)	Master / PhD Degree and Above	Master / PhD Degree and Above	Good-Excellent	Never or Irregularly or Once a Week	No	Yes	Yes	12	46	1	15030.4	<=3	Never	>18 months	Drink or Snack	Once a Day or Less	Two to Three Times a Day	Twice a Day	Twice a Day	Never	Several Times a Week	Once a Month or Less
Urban	Female	48 - 59 months	Preschooler (48-71m)	Associate / Bachelor Degree	Associate / Bachelor Degree	Good-Excellent	Never or Irregularly or Once a Week	No	Yes	Yes	11	45	1	11967.1	>=5	>12 months	1-18 month(s)	Both	Twice a Day	Two to Three Times a Day	Twice a Day	Twice a Day	Never	Several Times a Week	Once a Month or Less
Urban	Female	60 - 71 months	Preschooler (48-71m)	Master / PhD Degree and Above	Associate / Bachelor Degree	Good-Excellent	At Least Once a Day	Yes	No	No	0	48	1	16120.7	<=3	Never	>18 months	Both	Twice a Day	Two to Three Times a Day	Twice a Day	Twice a Day	Once a Day	Several Times a Week	Once a Month or Less
Urban	Female	60 - 71 months	Preschooler (48-71m)	Middle School / Diploma	Middle School / Diploma	Good-Excellent	Several Times a Week (2 or 3)	Yes	No	No	0	49	1	16120.7	>=5	Never	>18 months	Both	Three Times a Day or More	Two to Three Times a Day	More than Three Times a Day	Three Times a Day or More	Once a Day	Several Times a Week	Once a Month or Less
Urban	Male	60 - 71 months	Preschooler (48-71m)	Associate / Bachelor Degree	Master / PhD Degree and Above	Good-Excellent	Several Times a Week (2 or 3)	Yes	Yes	Yes	16	48	1	15030.4	4	Never	1-18 month(s)	Both	Once a Day or Less	Two to Three Times a Day	Twice a Day	Three Times a Day or More	Once a Day	Once a Day	Several Times a Month
Rural	Male	24 - 35 months	Toddler (12-47m)	Middle School / Diploma	Associate / Bachelor Degree	Poor-Moderate	At Least Once a Day	Yes	No	No	0	55	5	11575.3	<=3	Never	1-18 month(s)	Drink or Snack	Once a Day or Less	Two to Three Times a Day	Twice a Day	Twice a Day	Once a Day	Twice a Day	Once a Month or Less
Rural	Female	24 - 35 months	Toddler (12-47m)	Middle School / Diploma	Illiterate - Reading / Writing / Primary School	Poor-Moderate	Never or Irregularly or Once a Week	Yes	No	Yes	2	55	5	12106.1	4	Never	>18 months	Both	Once a Day or Less	Two to Three Times a Day	Twice a Day	Twice a Day	Once a Day	More than Twice a Day	Once a Month or Less
Rural	Male	12 - 23 months	Toddler (12-47m)	Middle School / Diploma	Middle School / Diploma	Poor-Moderate	Never or Irregularly or Once a Week	No	No	No	0	55	5	17608.7	>=5	1-12 month(s)	1-18 month(s)	Drink or Snack	Once a Day or Less	Less than Twice a Day	Twice a Day	Twice a Day	Once a Day	Several Times a Week	Once a Month or Less
Rural	Male	12 - 23 months	Toddler (12-47m)	Middle School / Diploma	Middle School / Diploma	Poor-Moderate	Never or Irregularly or Once a Week	No	No	No	0	55	5	17608.7	4	1-12 month(s)	1-18 month(s)	Both	Never	Two to Three Times a Day	Once a Day or Less	Twice a Day	Never	Several Times a Week	Once a Month or Less
Rural	Female	60 - 71 months	Preschooler (48-71m)	Middle School / Diploma	Middle School / Diploma	Good-Excellent	Several Times a Week (2 or 3)	No	Yes	Yes	15	55	5	12384.7	4	>12 months	>18 months	None	Never	Less than Twice a Day	Three Times a Day	Twice a Day	Once a Day	Several Times a Week	Once a Month or Less
Rural	Female	48 - 59 months	Preschooler (48-71m)	Middle School / Diploma	Middle School / Diploma	Poor-Moderate	Never or Irregularly or Once a Week	No	No	Yes	1	55	5	12748.7	>=5	Never	>18 months	Both	Twice a Day	Two to Three Times a Day	Twice a Day	Twice a Day	Never	Twice a Day	Once a Month or Less
Rural	Female	12 - 23 months	Toddler (12-47m)	Middle School / Diploma	Middle School / Diploma	Poor-Moderate	Never or Irregularly or Once a Week	No	No	No	0	52	5	16475.7	<=3	Never	1-18 month(s)	Both	Never	Less than Twice a Day	Once a Day or Less	Twice a Day	Once a Day	Several Times a Week	Once a Month or Less
Rural	Female	12 - 23 months	Toddler (12-47m)	Illiterate - Reading / Writing / Primary School	Middle School / Diploma	Poor-Moderate	Never or Irregularly or Once a Week	No	No	No	0	52	5	16475.7	4	Never	>18 months	Both	Never	Less than Twice a Day	Twice a Day	Twice a Day	Once a Day	Several Times a Week	Once a Month or Less
Rural	Female	48 - 59 months	Preschooler (48-71m)	Illiterate - Reading / Writing / Primary School	Middle School / Diploma	Poor-Moderate	Never or Irregularly or Once a Week	No	No	Yes	6	52	5	12748.7	4	1-12 month(s)	>18 months	Both	Once a Day or Less	Two to Three Times a Day	Three Times a Day	Twice a Day	Once a Day	Twice a Day	Once a Month or Less
Rural	Male	24 - 35 months	Toddler (12-47m)	Associate / Bachelor Degree	Associate / Bachelor Degree	Good-Excellent	Never or Irregularly or Once a Week	No	Yes	Yes	2	52	5	11575.3	4	>12 months	1-18 month(s)	Both	Once a Day or Less	Two to Three Times a Day	Twice a Day	Twice a Day	Never	Several Times a Week	Once a Month or Less
Rural	Male	48 - 59 months	Preschooler (48-71m)	Illiterate - Reading / Writing / Primary School	Middle School / Diploma	Poor-Moderate	Never or Irregularly or Once a Week	No	Yes	Yes	8	52	5	11924.8	>=5	1-12 month(s)	>18 months	Both	Three Times a Day or More	Two to Three Times a Day	Twice a Day	Twice a Day	Once a Day	Twice a Day	Once a Month or Less
Rural	Female	24 - 35 months	Toddler (12-47m)	Associate / Bachelor Degree	Associate / Bachelor Degree	Good-Excellent	At Least Once a Day	No	Yes	Yes	10	55	5	12106.1	4	Never	>18 months	Both	Once a Day or Less	Two to Three Times a Day	Twice a Day	Twice a Day	Once a Day	Several Times a Week	Once a Month or Less
Rural	Female	36 - 47 months	Toddler (12-47m)	Associate / Bachelor Degree	Middle School / Diploma	Poor-Moderate	At Least Once a Day	No	Yes	Yes	4	55	5	15579.7	4	Never	>18 months	Both	Once a Day or Less	Less than Twice a Day	Twice a Day	Once a Day	Once a Day	Several Times a Week	Once a Month or Less
Rural	Female	24 - 35 months	Toddler (12-47m)	Middle School / Diploma	Middle School / Diploma	Good-Excellent	Never or Irregularly or Once a Week	No	No	No	0	55	5	12106.1	>=5	Never	>18 months	Both	Once a Day or Less	Two to Three Times a Day	Twice a Day	Once a Day	Once a Day	Several Times a Week	Once a Month or Less
Rural	Male	24 - 35 months	Toddler (12-47m)	Associate / Bachelor Degree	Middle School / Diploma	Good-Excellent	Never or Irregularly or Once a Week	No	Yes	Yes	2	55	5	11575.3	4	Never	>18 months	Both	Once a Day or Less	Two to Three Times a Day	Once a Day or Less	Twice a Day	Once a Day	Twice a Day	Once a Month or Less
Rural	Male	36 - 47 months	Toddler (12-47m)	Associate / Bachelor Degree	Middle School / Diploma	Good-Excellent	Never or Irregularly or Once a Week	Yes	Yes	Yes	4	55	5	16459.5	>=5	Never	>18 months	Both	Once a Day or Less	Less than Twice a Day	Once a Day or Less	Once a Day	Once a Day	Several Times a Week	Once a Month or Less
Rural	Female	24 - 35 months	Toddler (12-47m)	Middle School / Diploma	Associate / Bachelor Degree	Good-Excellent	Never or Irregularly or Once a Week	No	Yes	No	0	55	5	12106.1	>=5	1-12 month(s)	1-18 month(s)	Both	Once a Day or Less	Less than Twice a Day	Once a Day or Less	Once a Day	Once a Day	Several Times a Week	Once a Month or Less
Rural	Female	24 - 35 months	Toddler (12-47m)	Illiterate - Reading / Writing / Primary School	Associate / Bachelor Degree	Poor-Moderate	Never or Irregularly or Once a Week	No	No	Yes	2	55	5	12106.1	<=3	Never	>18 months	Both	Never	Two to Three Times a Day	Twice a Day	Twice a Day	Once a Day	Several Times a Week	Once a Month or Less
Rural	Female	36 - 47 months	Toddler (12-47m)	Middle School / Diploma	Middle School / Diploma	Good-Excellent	Never or Irregularly or Once a Week	No	Yes	Yes	7	55	5	15579.7	4	Never	>18 months	Both	Once a Day or Less	Less than Twice a Day	Twice a Day	Twice a Day	Once a Day	Twice a Day	Once a Month or Less
Rural	Male	12 - 23 months	Toddler (12-47m)	Associate / Bachelor Degree	Middle School / Diploma	Good-Excellent	At Least Once a Day	Yes	No	No	0	52	5	17608.7	4	Never	1-18 month(s)	Both	Once a Day or Less	Two to Three Times a Day	Twice a Day	Once a Day	Once a Day	Twice a Day	Once a Month or Less
Rural	Female	36 - 47 months	Toddler (12-47m)	Illiterate - Reading / Writing / Primary School	Middle School / Diploma	Poor-Moderate	Never or Irregularly or Once a Week	No	Yes	Yes	2	55	5	15579.7	<=3	Never	>18 months	Both	Once a Day or Less	Two to Three Times a Day	Three Times a Day	Once a Day	Twice a Day	Several Times a Week	Once a Month or Less
Rural	Male	48 - 59 months	Preschooler (48-71m)	Middle School / Diploma	Middle School / Diploma	Poor-Moderate	Never or Irregularly or Once a Week	No	Yes	Yes	7	55	5	11924.8	4	Never	>18 months	Both	Once a Day or Less	Two to Three Times a Day	Once a Day or Less	Once a Day	Twice a Day	Twice a Day	Several Times a Month
Rural	Male	24 - 35 months	Toddler (12-47m)	Middle School / Diploma	Associate / Bachelor Degree	Poor-Moderate	Never or Irregularly or Once a Week	No	Yes	Yes	1	55	5	11575.3	4	Never	>18 months	Both	Once a Day or Less	Less than Twice a Day	Twice a Day	Once a Day	Twice a Day	Twice a Day	Several Times a Month
Rural	Female	60 - 71 months	Preschooler (48-71m)	Middle School / Diploma	Middle School / Diploma	Poor-Moderate	Never or Irregularly or Once a Week	No	Yes	Yes	3	55	5	12384.7	4	Never	>18 months	Both	Once a Day or Less	Less than Twice a Day	Twice a Day	Twice a Day	Once a Day	Several Times a Week	Once a Month or Less
Rural	Female	60 - 71 months	Preschooler (48-71m)	Middle School / Diploma	Middle School / Diploma	Poor-Moderate	Never or Irregularly or Once a Week	No	Yes	Yes	17	55	5	12384.7	4	Never	>18 months	Both	Once a Day or Less	Less than Twice a Day	Twice a Day	Twice a Day	Once a Day	Several Times a Week	Once a Month or Less
Rural	Female	48 - 59 months	Preschooler (48-71m)	Illiterate - Reading / Writing / Primary School	Middle School / Diploma	Poor-Moderate	Never or Irregularly or Once a Week	No	Yes	Yes	11	55	5	12748.7	4	Never	>18 months	Both	Once a Day or Less	Two to Three Times a Day	Twice a Day	Twice a Day	Once a Day	Twice a Day	Once a Month or Less
Rural	Male	24 - 35 months	Toddler (12-47m)	Middle School / Diploma	Associate / Bachelor Degree	Poor-Moderate	At Least Once a Day	No	Yes	Yes	4	55	5	11575.3	<=3	Never	>18 months	Drink or Snack	Once a Day or Less	Less than Twice a Day	Once a Day or Less	Twice a Day	Never	Several Times a Week	Once a Month or Less
Urban	Male	12 - 23 months	Toddler (12-47m)	Master / PhD Degree and Above	Associate / Bachelor Degree	Good-Excellent	Never or Irregularly or Once a Week	No	No	Yes	2	46	1	20584	>=5	Never	1-18 month(s)	Both	Twice a Day	Less than Twice a Day	Twice a Day	Once a Day	Twice a Day	Several Times a Week	Once a Month or Less
Rural	Male	48 - 59 months	Preschooler (48-71m)	Middle School / Diploma	Associate / Bachelor Degree	Good-Excellent	Several Times a Week (2 or 3)	No	Yes	Yes	4	55	5	11924.8	<=3	Never	1-18 month(s)	Drink or Snack	Twice a Day	Two to Three Times a Day	Once a Day or Less	Once a Day	Twice a Day	Twice a Day	Once a Month or Less
Rural	Male	24 - 35 months	Toddler (12-47m)	Middle School / Diploma	Middle School / Diploma	Poor-Moderate	Never or Irregularly or Once a Week	No	No	No	0	55	5	11575.3	<=3	1-12 month(s)	>18 months	Drink or Snack	Never	Less than Twice a Day	Once a Day or Less	Twice a Day	Once a Day	Several Times a Week	Once a Month or Less
Rural	Female	48 - 59 months	Preschooler (48-71m)	Associate / Bachelor Degree	Associate / Bachelor Degree	Poor-Moderate	At Least Once a Day	Yes	No	Yes	4	55	5	12748.7	4	Never	>18 months	Both	Once a Day or Less	Two to Three Times a Day	Twice a Day	Twice a Day	Once a Day	Several Times a Week	Once a Month or Less
Rural	Female	60 - 71 months	Preschooler (48-71m)	Middle School / Diploma	Middle School / Diploma	Poor-Moderate	Never or Irregularly or Once a Week	Yes	Yes	Yes	4	55	5	12384.7	4	Never	1-18 month(s)	Both	Once a Day or Less	Two to Three Times a Day	Once a Day or Less	Once a Day	Never	Several Times a Week	Once a Month or Less
Urban	Female	24 - 35 months	Toddler (12-47m)	Associate / Bachelor Degree	Middle School / Diploma	Good-Excellent	At Least Once a Day	No	Yes	No	0	46	1	23451.2	>=5	>12 months	1-18 month(s)	Drink or Snack	Once a Day or Less	Two to Three Times a Day	Three Times a Day	Once a Day	Once a Day	Several Times a Week	Several Times a Month
Urban	Female	48 - 59 months	Preschooler (48-71m)	Middle School / Diploma	Middle School / Diploma	Poor-Moderate	At Least Once a Day	No	Yes	Yes	1	47	1	11967.1	4	Never	>18 months	Both	Never	Two to Three Times a Day	Three Times a Day	Three Times a Day or More	Never	Once a Day	Several Times a Month
Urban	Female	36 - 47 months	Toddler (12-47m)	Middle School / Diploma	Associate / Bachelor Degree	Good-Excellent	Never or Irregularly or Once a Week	Yes	Yes	No	0	45	1	19264.9	4	Never	>18 months	Both	Once a Day or Less	Two to Three Times a Day	Once a Day or Less	Twice a Day	Once a Day	Several Times a Week	Several Times a Month
Urban	Male	60 - 71 months	Preschooler (48-71m)	Master / PhD Degree and Above	Master / PhD Degree and Above	Poor-Moderate	Several Times a Week (2 or 3)	No	Yes	Yes	3	47	1	15030.4	>=5	Never	>18 months	Both	Twice a Day	Two to Three Times a Day	Three Times a Day	Once a Day	Once a Day	Several Times a Week	Several Times a Month
Urban	Male	48 - 59 months	Preschooler (48-71m)	Middle School / Diploma	Middle School / Diploma	Poor-Moderate	Several Times a Week (2 or 3)	Yes	Yes	Yes	2	47	1	14618.6	<=3	Never	>18 months	Both	Once a Day or Less	Less than Twice a Day	Twice a Day	Twice a Day	Once a Day	Several Times a Week	Once a Month or Less
Urban	Male	24 - 35 months	Toddler (12-47m)	Master / PhD Degree and Above	Associate / Bachelor Degree	Poor-Moderate	At Least Once a Day	No	No	Yes	5	45	1	27073.4	4	Never	>18 months	Both	Twice a Day	Two to Three Times a Day	Twice a Day	Once a Day	Never	Once a Day	Once a Month or Less
Urban	Male	60 - 71 months	Preschooler (48-71m)	Middle School / Diploma	Associate / Bachelor Degree	Good-Excellent	Several Times a Week (2 or 3)	Yes	Yes	Yes	9	45	1	15030.4	<=3	>12 months	>18 months	Both	Once a Day or Less	Two to Three Times a Day	Twice a Day	Once a Day	Once a Day	Twice a Day	Once a Month or Less
Urban	Male	60 - 71 months	Preschooler (48-71m)	Middle School / Diploma	Associate / Bachelor Degree	Poor-Moderate	Never or Irregularly or Once a Week	Yes	Yes	Yes	2	47	1	15030.4	4	Never	>18 months	Both	Once a Day or Less	Less than Twice a Day	Once a Day or Less	Twice a Day	Once a Day	Several Times a Week	Once a Month or Less
Urban	Female	60 - 71 months	Preschooler (48-71m)	Middle School / Diploma	Associate / Bachelor Degree	Poor-Moderate	Never or Irregularly or Once a Week	Yes	No	Yes	2	46	1	16120.7	4	Never	>18 months	Both	Once a Day or Less	Less than Twice a Day	Once a Day or Less	Twice a Day	Once a Day	Several Times a Week	Once a Month or Less
Urban	Female	48 - 59 months	Preschooler (48-71m)	Master / PhD Degree and Above	Associate / Bachelor Degree	Good-Excellent	At Least Once a Day	No	Yes	Yes	2	45	1	11967.1	<=3	>12 months	>18 months	Both	Once a Day or Less	Two to Three Times a Day	Once a Day or Less	Once a Day	Once a Day	Twice a Day	Several Times a Month
Urban	Male	48 - 59 months	Preschooler (48-71m)	Associate / Bachelor Degree	Middle School / Diploma	Poor-Moderate	At Least Once a Day	Yes	Yes	Yes	2	47	1	14618.6	<=3	>12 months	>18 months	Both	Once a Day or Less	Two to Three Times a Day	Twice a Day	Twice a Day	Once a Day	Several Times a Week	Several Times a Month
Urban	Male	48 - 59 months	Preschooler (48-71m)	Master / PhD Degree and Above	Associate / Bachelor Degree	Good-Excellent	At Least Once a Day	Yes	Yes	Yes	11	46	1	14618.6	>=5	Never	>18 months	Both	Once a Day or Less	Less than Twice a Day	Once a Day or Less	Twice a Day	Once a Day	Once a Day	Once a Month or Less
Urban	Male	48 - 59 months	Preschooler (48-71m)	Middle School / Diploma	Associate / Bachelor Degree	Good-Excellent	At Least Once a Day	Yes	No	Yes	3	46	1	14618.6	<=3	Never	>18 months	Both	Once a Day or Less	Two to Three Times a Day	Three Times a Day	Three Times a Day or More	Once a Day	Once a Day	Once a Month or Less
Urban	Female	48 - 59 months	Preschooler (48-71m)	Middle School / Diploma	Middle School / Diploma	Good-Excellent	At Least Once a Day	No	Yes	Yes	3	47	1	11967.1	4	1-12 month(s)	>18 months	Both	Once a Day or Less	Two to Three Times a Day	More than Three Times a Day	Three Times a Day or More	Once a Day	Several Times a Week	Several Times a Month
Urban	Male	48 - 59 months	Preschooler (48-71m)	Associate / Bachelor Degree	Associate / Bachelor Degree	Poor-Moderate	At Least Once a Day	Yes	Yes	Yes	9	46	1	14618.6	>=5	>12 months	>18 months	Both	Once a Day or Less	Two to Three Times a Day	Twice a Day	Once a Day	Once a Day	Once a Day	Once a Month or Less
Urban	Female	48 - 59 months	Preschooler (48-71m)	Associate / Bachelor Degree	Associate / Bachelor Degree	Good-Excellent	Several Times a Week (2 or 3)	Yes	Yes	Yes	4	45	1	11967.1	<=3	Never	>18 months	Both	Three Times a Day or More	Two to Three Times a Day	Once a Day or Less	Once a Day	Never	Once a Day	Once a Month or Less
Urban	Male	48 - 59 months	Preschooler (48-71m)	Associate / Bachelor Degree	Middle School / Diploma	Poor-Moderate	Never or Irregularly or Once a Week	No	Yes	Yes	7	46	1	14618.6	<=3	>12 months	1-18 month(s)	Both	Once a Day or Less	Less than Twice a Day	Twice a Day	Twice a Day	Never	Several Times a Week	Several Times a Month
Urban	Female	48 - 59 months	Preschooler (48-71m)	Associate / Bachelor Degree	Associate / Bachelor Degree	Good-Excellent	At Least Once a Day	Yes	No	Yes	2	46	1	11967.1	4	>12 months	>18 months	Both	Once a Day or Less	Less than Twice a Day	Once a Day or Less	Once a Day	Once a Day	Twice a Day	Once a Month or Less
Urban	Male	48 - 59 months	Preschooler (48-71m)	Master / PhD Degree and Above	Master / PhD Degree and Above	Poor-Moderate	At Least Once a Day	No	No	No	0	47	1	14618.6	4	>12 months	1-18 month(s)	Both	Once a Day or Less	Two to Three Times a Day	Twice a Day	Once a Day	Once a Day	Once a Day	Several Times a Month
Urban	Female	36 - 47 months	Toddler (12-47m)	Associate / Bachelor Degree	Associate / Bachelor Degree	Poor-Moderate	At Least Once a Day	Yes	Yes	Yes	1	47	1	19264.9	<=3	Never	>18 months	Both	Never	Less than Twice a Day	Once a Day or Less	Once a Day	Never	Several Times a Week	Once a Month or Less
Urban	Female	36 - 47 months	Toddler (12-47m)	Master / PhD Degree and Above	Master / PhD Degree and Above	Good-Excellent	Several Times a Week (2 or 3)	Yes	No	Yes	5	45	1	19264.9	>=5	>12 months	1-18 month(s)	Both	Once a Day or Less	Less than Twice a Day	Twice a Day	Twice a Day	Once a Day	Several Times a Week	Several Times a Month
Urban	Female	36 - 47 months	Toddler (12-47m)	Associate / Bachelor Degree	Associate / Bachelor Degree	Good-Excellent	Never or Irregularly or Once a Week	Yes	No	Yes	2	46	1	19264.9	<=3	>12 months	1-18 month(s)	Both	Never	Less than Twice a Day	Once a Day or Less	Once a Day	Never	Several Times a Week	Once a Month or Less
Urban	Female	36 - 47 months	Toddler (12-47m)	Master / PhD Degree and Above	Master / PhD Degree and Above	Good-Excellent	At Least Once a Day	No	Yes	No	0	45	1	19264.9	>=5	Never	>18 months	Both	Once a Day or Less	Two to Three Times a Day	Once a Day or Less	Once a Day	Once a Day	Several Times a Week	Several Times a Month
Urban	Female	36 - 47 months	Toddler (12-47m)	Middle School / Diploma	Associate / Bachelor Degree	Poor-Moderate	At Least Once a Day	No	No	No	0	47	1	19264.9	<=3	1-12 month(s)	1-18 month(s)	Both	Once a Day or Less	Two to Three Times a Day	Three Times a Day	Once a Day	Once a Day	Several Times a Week	Once a Month or Less
Urban	Female	36 - 47 months	Toddler (12-47m)	Master / PhD Degree and Above	Master / PhD Degree and Above	Good-Excellent	At Least Once a Day	No	Yes	No	0	46	1	19264.9	>=5	Never	>18 months	Both	Twice a Day	Two to Three Times a Day	Twice a Day	Once a Day	Twice a Day	Once a Day	Once a Month or Less
Urban	Female	36 - 47 months	Toddler (12-47m)	Associate / Bachelor Degree	Associate / Bachelor Degree	Good-Excellent	At Least Once a Day	Yes	No	Yes	1	46	1	19264.9	>=5	Never	1-18 month(s)	Both	Once a Day or Less	Two to Three Times a Day	Once a Day or Less	Twice a Day	Never	Several Times a Week	Once a Month or Less
Urban	Male	36 - 47 months	Toddler (12-47m)	Associate / Bachelor Degree	Master / PhD Degree and Above	Good-Excellent	At Least Once a Day	Yes	No	No	0	46	1	20326.6	>=5	Never	>18 months	Both	Once a Day or Less	Two to Three Times a Day	Once a Day or Less	Once a Day	Never	Twice a Day	Once a Month or Less
Urban	Female	36 - 47 months	Toddler (12-47m)	Master / PhD Degree and Above	Master / PhD Degree and Above	Good-Excellent	At Least Once a Day	Yes	Yes	Yes	4	45	1	19264.9	<=3	>12 months	>18 months	Both	Once a Day or Less	Two to Three Times a Day	More than Three Times a Day	Twice a Day	Never	Several Times a Week	Once a Month or Less
Urban	Female	24 - 35 months	Toddler (12-47m)	Master / PhD Degree and Above	Master / PhD Degree and Above	Good-Excellent	Never or Irregularly or Once a Week	Yes	Yes	Yes	5	45	1	23451.2	>=5	>12 months	1-18 month(s)	Both	Twice a Day	Two to Three Times a Day	Three Times a Day	Once a Day	Once a Day	Several Times a Week	Several Times a Month
Urban	Female	24 - 35 months	Toddler (12-47m)	Master / PhD Degree and Above	Associate / Bachelor Degree	Good-Excellent	Several Times a Week (2 or 3)	No	Yes	Yes	5	45	1	23451.2	4	Never	1-18 month(s)	Both	Once a Day or Less	Two to Three Times a Day	Once a Day or Less	Once a Day	Once a Day	Several Times a Week	Once a Month or Less
Urban	Female	60 - 71 months	Preschooler (48-71m)	Middle School / Diploma	Middle School / Diploma	Poor-Moderate	Several Times a Week (2 or 3)	Yes	Yes	Yes	7	46	1	16120.7	>=5	Never	>18 months	Both	Three Times a Day or More	Less than Twice a Day	Twice a Day	Twice a Day	Never	Never	Once a Month or Less
Urban	Male	60 - 71 months	Preschooler (48-71m)	Associate / Bachelor Degree	Associate / Bachelor Degree	Poor-Moderate	Never or Irregularly or Once a Week	No	Yes	Yes	17	47	1	15030.4	4	Never	>18 months	Both	Once a Day or Less	Two to Three Times a Day	Once a Day or Less	Once a Day	Once a Day	Once a Day	Once a Month or Less
Urban	Female	60 - 71 months	Preschooler (48-71m)	Master / PhD Degree and Above	Associate / Bachelor Degree	Good-Excellent	Several Times a Week (2 or 3)	No	Yes	Yes	11	45	1	16120.7	4	Never	>18 months	Both	Twice a Day	Less than Twice a Day	Three Times a Day	Once a Day	Once a Day	Several Times a Week	Several Times a Month
Urban	Female	60 - 71 months	Preschooler (48-71m)	Middle School / Diploma	Associate / Bachelor Degree	Good-Excellent	At Least Once a Day	Yes	Yes	Yes	6	45	1	16120.7	<=3	Never	1-18 month(s)	Both	Never	Two to Three Times a Day	Twice a Day	Twice a Day	Once a Day	Twice a Day	Once a Month or Less
Urban	Male	60 - 71 months	Preschooler (48-71m)	Associate / Bachelor Degree	Associate / Bachelor Degree	Poor-Moderate	At Least Once a Day	No	No	Yes	2	47	1	15030.4	>=5	Never	>18 months	Both	Twice a Day	Two to Three Times a Day	Three Times a Day	Three Times a Day or More	Never	Twice a Day	Once a Month or Less
Urban	Female	60 - 71 months	Preschooler (48-71m)	Associate / Bachelor Degree	Middle School / Diploma	Poor-Moderate	At Least Once a Day	Yes	Yes	Yes	12	46	1	16120.7	4	>12 months	1-18 month(s)	Both	Once a Day or Less	Less than Twice a Day	Once a Day or Less	Twice a Day	Never	Several Times a Week	Several Times a Month
Urban	Male	36 - 47 months	Toddler (12-47m)	Associate / Bachelor Degree	Associate / Bachelor Degree	Poor-Moderate	At Least Once a Day	Yes	Yes	Yes	3	47	1	20326.6	4	1-12 month(s)	>18 months	Both	Once a Day or Less	Two to Three Times a Day	Once a Day or Less	Once a Day	Once a Day	Several Times a Week	Once a Month or Less
Urban	Male	36 - 47 months	Toddler (12-47m)	Master / PhD Degree and Above	Master / PhD Degree and Above	Good-Excellent	Several Times a Week (2 or 3)	Yes	Yes	No	0	45	1	20326.6	<=3	Never	>18 months	Both	Once a Day or Less	Two to Three Times a Day	Twice a Day	Once a Day	Never	Several Times a Week	Several Times a Month
Urban	Male	36 - 47 months	Toddler (12-47m)	Associate / Bachelor Degree	Associate / Bachelor Degree	Good-Excellent	Never or Irregularly or Once a Week	No	Yes	Yes	1	47	1	20326.6	4	Never	>18 months	Both	Once a Day or Less	Less than Twice a Day	Once a Day or Less	Once a Day	Once a Day	Twice a Day	Several Times a Month
Urban	Female	36 - 47 months	Toddler (12-47m)	Associate / Bachelor Degree	Master / PhD Degree and Above	Poor-Moderate	Several Times a Week (2 or 3)	Yes	Yes	Yes	1	46	1	19264.9	<=3	>12 months	>18 months	Both	Once a Day or Less	Two to Three Times a Day	Once a Day or Less	Three Times a Day or More	Once a Day	Twice a Day	Once a Month or Less
Urban	Male	24 - 35 months	Toddler (12-47m)	Middle School / Diploma	Associate / Bachelor Degree	Poor-Moderate	Never or Irregularly or Once a Week	No	No	No	0	46	1	27073.4	4	Never	>18 months	None	Once a Day or Less	Two to Three Times a Day	Three Times a Day	Once a Day	Once a Day	Twice a Day	Once a Month or Less
Urban	Male	24 - 35 months	Toddler (12-47m)	Associate / Bachelor Degree	Associate / Bachelor Degree	Poor-Moderate	At Least Once a Day	Yes	Yes	No	0	47	1	27073.4	4	Never	>18 months	Both	Once a Day or Less	Four to Five Times a Day	Twice a Day	Once a Day	Once a Day	Twice a Day	Once a Month or Less
Urban	Female	12 - 23 months	Toddler (12-47m)	Middle School / Diploma	Associate / Bachelor Degree	Poor-Moderate	Never or Irregularly or Once a Week	No	No	Yes	4	47	1	20798.8	4	Never	>18 months	Both	Once a Day or Less	Two to Three Times a Day	Once a Day or Less	Once a Day	Never	Several Times a Week	Once a Month or Less
Urban	Male	12 - 23 months	Toddler (12-47m)	Associate / Bachelor Degree	Associate / Bachelor Degree	Good-Excellent	At Least Once a Day	No	No	No	0	46	1	20584	>=5	1-12 month(s)	1-18 month(s)	Both	Once a Day or Less	Less than Twice a Day	Twice a Day	Once a Day	Once a Day	Once a Day	Once a Month or Less
Urban	Female	12 - 23 months	Toddler (12-47m)	Middle School / Diploma	Associate / Bachelor Degree	Poor-Moderate	At Least Once a Day	No	No	No	0	45	1	20798.8	<=3	>12 months	>18 months	Both	Once a Day or Less	Less than Twice a Day	Once a Day or Less	Never	Never	Twice a Day	Once a Month or Less
Urban	Female	48 - 59 months	Preschooler (48-71m)	Master / PhD Degree and Above	Associate / Bachelor Degree	Poor-Moderate	Several Times a Week (2 or 3)	Yes	Yes	Yes	6	45	1	11967.1	<=3	>12 months	>18 months	Both	Once a Day or Less	Two to Three Times a Day	Once a Day or Less	Once a Day	Never	Several Times a Week	Once a Month or Less
Urban	Male	48 - 59 months	Preschooler (48-71m)	Master / PhD Degree and Above	Master / PhD Degree and Above	Good-Excellent	Several Times a Week (2 or 3)	Yes	Yes	Yes	3	46	1	14618.6	>=5	Never	>18 months	Both	Once a Day or Less	Two to Three Times a Day	Once a Day or Less	Once a Day	Once a Day	Several Times a Week	Once a Month or Less
Urban	Male	60 - 71 months	Preschooler (48-71m)	Middle School / Diploma	Middle School / Diploma	Poor-Moderate	At Least Once a Day	No	No	Yes	10	47	1	15030.4	4	Never	1-18 month(s)	Both	Once a Day or Less	Two to Three Times a Day	Once a Day or Less	Once a Day	Once a Day	Several Times a Week	Several Times a Month
Urban	Female	60 - 71 months	Preschooler (48-71m)	Associate / Bachelor Degree	Associate / Bachelor Degree	Good-Excellent	Several Times a Week (2 or 3)	No	Yes	Yes	5	45	1	16120.7	4	>12 months	>18 months	Both	Once a Day or Less	Less than Twice a Day	Once a Day or Less	Twice a Day	Once a Day	Several Times a Week	Several Times a Month
Urban	Female	60 - 71 months	Preschooler (48-71m)	Master / PhD Degree and Above	Associate / Bachelor Degree	Poor-Moderate	Never or Irregularly or Once a Week	Yes	No	Yes	7	46	1	16120.7	<=3	1-12 month(s)	>18 months	Both	Once a Day or Less	Less than Twice a Day	Once a Day or Less	Twice a Day	Never	Several Times a Week	Once a Month or Less
Urban	Female	12 - 23 months	Toddler (12-47m)	Associate / Bachelor Degree	Associate / Bachelor Degree	Good-Excellent	Never or Irregularly or Once a Week	No	No	No	0	45	1	20798.8	4	Never	1-18 month(s)	None	Never	Less than Twice a Day	Twice a Day	Twice a Day	Once a Day	Several Times a Week	Once a Month or Less
Urban	Female	24 - 35 months	Toddler (12-47m)	Middle School / Diploma	Associate / Bachelor Degree	Poor-Moderate	Never or Irregularly or Once a Week	No	Yes	Yes	1	47	1	23451.2	>=5	Never	1-18 month(s)	Both	Twice a Day	Less than Twice a Day	Once a Day or Less	Once a Day	Never	Twice a Day	Several Times a Month
Urban	Male	36 - 47 months	Toddler (12-47m)	Middle School / Diploma	Associate / Bachelor Degree	Poor-Moderate	Never or Irregularly or Once a Week	Yes	Yes	Yes	1	47	1	20326.6	4	Never	1-18 month(s)	Drink or Snack	Once a Day or Less	Less than Twice a Day	Twice a Day	Once a Day	Once a Day	Several Times a Week	Once a Month or Less
Urban	Male	48 - 59 months	Preschooler (48-71m)	Middle School / Diploma	Associate / Bachelor Degree	Poor-Moderate	Never or Irregularly or Once a Week	Yes	Yes	No	0	47	1	14618.6	<=3	1-12 month(s)	>18 months	Both	Once a Day or Less	Two to Three Times a Day	Twice a Day	Twice a Day	Once a Day	Once a Day	Once a Month or Less
Urban	Male	48 - 59 months	Preschooler (48-71m)	Middle School / Diploma	Middle School / Diploma	Poor-Moderate	At Least Once a Day	Yes	Yes	Yes	9	47	1	14618.6	4	Never	>18 months	Both	Once a Day or Less	Two to Three Times a Day	Once a Day or Less	Twice a Day	Never	Several Times a Week	Once a Month or Less
Urban	Male	24 - 35 months	Toddler (12-47m)	Middle School / Diploma	Associate / Bachelor Degree	Poor-Moderate	Never or Irregularly or Once a Week	No	No	Yes	2	47	1	27073.4	4	Never	>18 months	Both	Three Times a Day or More	Two to Three Times a Day	Once a Day or Less	Once a Day	Never	Several Times a Week	Once a Month or Less
Urban	Male	12 - 23 months	Toddler (12-47m)	Associate / Bachelor Degree	Associate / Bachelor Degree	Poor-Moderate	Never or Irregularly or Once a Week	No	Yes	No	0	45	1	20584	>=5	1-12 month(s)	1-18 month(s)	Both	Once a Day or Less	Two to Three Times a Day	Twice a Day	Once a Day	Never	Once a Day	Once a Month or Less
Urban	Male	12 - 23 months	Toddler (12-47m)	Associate / Bachelor Degree	Middle School / Diploma	Good-Excellent	Several Times a Week (2 or 3)	No	No	No	0	47	1	20584	<=3	Never	>18 months	Both	Once a Day or Less	Less than Twice a Day	Once a Day or Less	Twice a Day	Once a Day	Several Times a Week	Once a Month or Less
Urban	Male	48 - 59 months	Preschooler (48-71m)	Associate / Bachelor Degree	Middle School / Diploma	Good-Excellent	Several Times a Week (2 or 3)	No	Yes	Yes	11	47	1	14618.6	<=3	>12 months	>18 months	Both	Once a Day or Less	Less than Twice a Day	Once a Day or Less	Twice a Day	Once a Day	Several Times a Week	Once a Month or Less
Urban	Female	24 - 35 months	Toddler (12-47m)	Associate / Bachelor Degree	Associate / Bachelor Degree	Poor-Moderate	Never or Irregularly or Once a Week	No	No	No	0	46	1	23451.2	>=5	Never	>18 months	Both	Twice a Day	Two to Three Times a Day	Once a Day or Less	Twice a Day	Once a Day	Twice a Day	Once a Month or Less
Urban	Male	24 - 35 months	Toddler (12-47m)	Master / PhD Degree and Above	Master / PhD Degree and Above	Good-Excellent	Several Times a Week (2 or 3)	Yes	No	Yes	4	45	1	27073.4	4	>12 months	>18 months	Both	Once a Day or Less	Two to Three Times a Day	Twice a Day	Twice a Day	Once a Day	Several Times a Week	Once a Month or Less
Urban	Female	60 - 71 months	Preschooler (48-71m)	Master / PhD Degree and Above	Associate / Bachelor Degree	Poor-Moderate	At Least Once a Day	Yes	Yes	Yes	7	47	1	16120.7	<=3	Never	>18 months	Both	Once a Day or Less	Less than Twice a Day	Once a Day or Less	Three Times a Day or More	Never	Twice a Day	Once a Month or Less
Urban	Female	36 - 47 months	Toddler (12-47m)	Master / PhD Degree and Above	Master / PhD Degree and Above	Good-Excellent	At Least Once a Day	No	No	No	0	46	1	19264.9	>=5	Never	>18 months	Both	Once a Day or Less	Two to Three Times a Day	Twice a Day	Three Times a Day or More	Once a Day	Several Times a Week	Once a Month or Less
Urban	Male	36 - 47 months	Toddler (12-47m)	Associate / Bachelor Degree	Associate / Bachelor Degree	Poor-Moderate	Several Times a Week (2 or 3)	No	No	Yes	1	47	1	20326.6	>=5	Never	>18 months	Drink or Snack	Once a Day or Less	Two to Three Times a Day	Twice a Day	Once a Day	Never	Twice a Day	Once a Month or Less
Urban	Female	12 - 23 months	Toddler (12-47m)	Middle School / Diploma	Middle School / Diploma	Poor-Moderate	Never or Irregularly or Once a Week	No	Yes	No	0	50	1	20798.8	>=5	Never	1-18 month(s)	Drink or Snack	Once a Day or Less	Less than Twice a Day	Twice a Day	Twice a Day	Never	Several Times a Week	Once a Month or Less
Urban	Male	12 - 23 months	Toddler (12-47m)	Associate / Bachelor Degree	Associate / Bachelor Degree	Poor-Moderate	Never or Irregularly or Once a Week	No	No	No	0	51	1	20584	>=5	Never	1-18 month(s)	Drink or Snack	Once a Day or Less	Less than Twice a Day	Twice a Day	Never	Never	Several Times a Week	Once a Month or Less
Urban	Male	12 - 23 months	Toddler (12-47m)	Middle School / Diploma	Middle School / Diploma	Poor-Moderate	Never or Irregularly or Once a Week	No	No	No	0	50	1	20584	4	>12 months	>18 months	Drink or Snack	Once a Day or Less	Two to Three Times a Day	Once a Day or Less	Once a Day	Once a Day	Several Times a Week	Once a Month or Less
Urban	Female	24 - 35 months	Toddler (12-47m)	Middle School / Diploma	Middle School / Diploma	Good-Excellent	Never or Irregularly or Once a Week	Yes	Yes	No	0	50	1	23451.2	<=3	>12 months	>18 months	Drink or Snack	Once a Day or Less	Less than Twice a Day	Twice a Day	Twice a Day	Never	Several Times a Week	Several Times a Month
Urban	Female	12 - 23 months	Toddler (12-47m)	Associate / Bachelor Degree	Associate / Bachelor Degree	Good-Excellent	Never or Irregularly or Once a Week	No	Yes	No	0	50	1	20798.8	<=3	Never	>18 months	Drink or Snack	Once a Day or Less	Two to Three Times a Day	Once a Day or Less	Once a Day	Once a Day	Several Times a Week	Once a Month or Less
Urban	Male	12 - 23 months	Toddler (12-47m)	Middle School / Diploma	Middle School / Diploma	Poor-Moderate	Never or Irregularly or Once a Week	No	Yes	No	0	50	1	20584	>=5	Never	>18 months	Drink or Snack	Once a Day or Less	Less than Twice a Day	Twice a Day	Twice a Day	Never	Twice a Day	Once a Month or Less
Urban	Male	12 - 23 months	Toddler (12-47m)	Middle School / Diploma	Middle School / Diploma	Poor-Moderate	Never or Irregularly or Once a Week	No	No	No	0	50	1	20584	4	Never	1-18 month(s)	Both	Once a Day or Less	Less than Twice a Day	Twice a Day	Never	Never	Several Times a Week	Once a Month or Less
Urban	Female	24 - 35 months	Toddler (12-47m)	Middle School / Diploma	Middle School / Diploma	Poor-Moderate	At Least Once a Day	Yes	Yes	No	0	50	1	23451.2	4	Never	>18 months	None	Once a Day or Less	Two to Three Times a Day	Once a Day or Less	Never	Never	Several Times a Week	Once a Month or Less
Rural	Female	12 - 23 months	Toddler (12-47m)	Illiterate - Reading / Writing / Primary School	Illiterate - Reading / Writing / Primary School	Good-Excellent	Never or Irregularly or Once a Week	No	No	No	0	52	5	16475.7	<=3	Never	>18 months	None	Once a Day or Less	Two to Three Times a Day	Once a Day or Less	Once a Day	Never	Twice a Day	Once a Month or Less
Rural	Male	60 - 71 months	Preschooler (48-71m)	Middle School / Diploma	Middle School / Diploma	Poor-Moderate	Never or Irregularly or Once a Week	No	Yes	Yes	9	52	5	13183.4	<=3	Never	>18 months	Drink or Snack	Twice a Day	Two to Three Times a Day	Twice a Day	Twice a Day	Never	Several Times a Week	Once a Month or Less
Rural	Male	36 - 47 months	Toddler (12-47m)	Middle School / Diploma	Middle School / Diploma	Good-Excellent	Never or Irregularly or Once a Week	No	Yes	No	0	52	5	16459.5	<=3	Never	1-18 month(s)	Drink or Snack	Once a Day or Less	Two to Three Times a Day	Twice a Day	Twice a Day	Once a Day	Twice a Day	Several Times a Month
Rural	Female	48 - 59 months	Preschooler (48-71m)	Middle School / Diploma	Illiterate - Reading / Writing / Primary School	Poor-Moderate	Never or Irregularly or Once a Week	No	Yes	Yes	3	52	5	12748.7	4	1-12 month(s)	>18 months	Both	Twice a Day	Two to Three Times a Day	Once a Day or Less	Twice a Day	Once a Day	Several Times a Week	Once a Month or Less
Rural	Female	24 - 35 months	Toddler (12-47m)	Middle School / Diploma	Middle School / Diploma	Poor-Moderate	Never or Irregularly or Once a Week	No	Yes	Yes	1	53	5	12106.1	<=3	1-12 month(s)	>18 months	Both	Twice a Day	Less than Twice a Day	Once a Day or Less	Twice a Day	Once a Day	Several Times a Week	Once a Month or Less
Rural	Male	60 - 71 months	Preschooler (48-71m)	Middle School / Diploma	Middle School / Diploma	Poor-Moderate	Never or Irregularly or Once a Week	No	No	Yes	3	53	5	13183.4	<=3	Never	>18 months	Both	Twice a Day	Two to Three Times a Day	Once a Day or Less	Twice a Day	Once a Day	Several Times a Week	Several Times a Month
Rural	Male	36 - 47 months	Toddler (12-47m)	Middle School / Diploma	Associate / Bachelor Degree	Good-Excellent	Never or Irregularly or Once a Week	No	No	No	0	53	5	16459.5	<=3	Never	>18 months	Drink or Snack	Once a Day or Less	Two to Three Times a Day	Once a Day or Less	Once a Day	Twice a Day	Twice a Day	Once a Month or Less
Rural	Female	48 - 59 months	Preschooler (48-71m)	Middle School / Diploma	Middle School / Diploma	Poor-Moderate	Never or Irregularly or Once a Week	No	Yes	Yes	1	53	5	12748.7	4	Never	>18 months	None	Once a Day or Less	Two to Three Times a Day	Once a Day or Less	Twice a Day	Once a Day	Twice a Day	Once a Month or Less
Rural	Female	12 - 23 months	Toddler (12-47m)	Illiterate - Reading / Writing / Primary School	Middle School / Diploma	Poor-Moderate	Never or Irregularly or Once a Week	No	No	No	0	53	5	16475.7	<=3	Never	1-18 month(s)	Both	Never	Less than Twice a Day	Once a Day or Less	Never	Never	Never	Once a Month or Less
Rural	Male	12 - 23 months	Toddler (12-47m)	Illiterate - Reading / Writing / Primary School	Illiterate - Reading / Writing / Primary School	Poor-Moderate	Several Times a Week (2 or 3)	Yes	No	No	0	53	5	17608.7	<=3	Never	>18 months	Both	Once a Day or Less	Less than Twice a Day	Twice a Day	Never	Never	Several Times a Week	Once a Month or Less
Urban	Male	36 - 47 months	Toddler (12-47m)	Master / PhD Degree and Above	Master / PhD Degree and Above	Good-Excellent	At Least Once a Day	No	No	No	0	50	1	20326.6	<=3	Never	>18 months	None	Once a Day or Less	Two to Three Times a Day	Once a Day or Less	Three Times a Day or More	Once a Day	More than Twice a Day	Once a Month or Less
Urban	Female	60 - 71 months	Preschooler (48-71m)	Master / PhD Degree and Above	Associate / Bachelor Degree	Poor-Moderate	Several Times a Week (2 or 3)	Yes	No	Yes	3	50	1	16120.7	<=3	1-12 month(s)	>18 months	Drink or Snack	Once a Day or Less	Two to Three Times a Day	Once a Day or Less	Once a Day	Once a Day	Several Times a Week	Once a Month or Less
Urban	Male	36 - 47 months	Toddler (12-47m)	Master / PhD Degree and Above	Master / PhD Degree and Above	Good-Excellent	Several Times a Week (2 or 3)	No	Yes	No	0	50	1	20326.6	<=3	Never	>18 months	Both	Never	Two to Three Times a Day	Once a Day or Less	Once a Day	Once a Day	Once a Day	Once a Month or Less
Urban	Female	36 - 47 months	Toddler (12-47m)	Associate / Bachelor Degree	Associate / Bachelor Degree	Poor-Moderate	Never or Irregularly or Once a Week	No	No	No	0	50	1	19264.9	4	Never	>18 months	Both	Once a Day or Less	Less than Twice a Day	Once a Day or Less	Once a Day	Once a Day	Twice a Day	Once a Month or Less
Urban	Male	24 - 35 months	Toddler (12-47m)	Master / PhD Degree and Above	Associate / Bachelor Degree	Poor-Moderate	Never or Irregularly or Once a Week	No	No	No	0	50	1	27073.4	4	1-12 month(s)	>18 months	Both	Three Times a Day or More	Less than Twice a Day	Three Times a Day	Three Times a Day or More	Once a Day	Several Times a Week	Once a Month or Less
Urban	Male	36 - 47 months	Toddler (12-47m)	Associate / Bachelor Degree	Associate / Bachelor Degree	Poor-Moderate	Never or Irregularly or Once a Week	No	No	No	0	50	1	20326.6	<=3	Never	>18 months	Both	Once a Day or Less	Four to Five Times a Day	Once a Day or Less	Three Times a Day or More	Once a Day	Several Times a Week	Once a Month or Less
Urban	Male	36 - 47 months	Toddler (12-47m)	Master / PhD Degree and Above	Associate / Bachelor Degree	Good-Excellent	Never or Irregularly or Once a Week	Yes	Yes	No	0	50	1	20326.6	<=3	Never	>18 months	Both	Once a Day or Less	Less than Twice a Day	Twice a Day	Never	Once a Day	Several Times a Week	Once a Month or Less
Urban	Male	48 - 59 months	Preschooler (48-71m)	Associate / Bachelor Degree	Associate / Bachelor Degree	Good-Excellent	Never or Irregularly or Once a Week	No	No	No	0	50	1	14618.6	<=3	1-12 month(s)	1-18 month(s)	Both	Once a Day or Less	Less than Twice a Day	Once a Day or Less	Once a Day	Once a Day	Several Times a Week	Once a Month or Less
Urban	Male	36 - 47 months	Toddler (12-47m)	Associate / Bachelor Degree	Associate / Bachelor Degree	Poor-Moderate	Several Times a Week (2 or 3)	Yes	No	No	0	50	1	20326.6	<=3	Never	>18 months	Both	Once a Day or Less	Less than Twice a Day	Twice a Day	Once a Day	Once a Day	Twice a Day	Once a Month or Less
Urban	Male	48 - 59 months	Preschooler (48-71m)	Middle School / Diploma	Middle School / Diploma	Poor-Moderate	Never or Irregularly or Once a Week	No	Yes	No	0	50	1	14618.6	<=3	Never	>18 months	Both	Once a Day or Less	Less than Twice a Day	Twice a Day	Three Times a Day or More	Never	Several Times a Week	Once a Month or Less
Urban	Male	12 - 23 months	Toddler (12-47m)	Associate / Bachelor Degree	Associate / Bachelor Degree	Poor-Moderate	Several Times a Week (2 or 3)	No	Yes	No	0	50	1	20584	4	Never	>18 months	Both	Once a Day or Less	Less than Twice a Day	Twice a Day	Twice a Day	Never	Several Times a Week	Several Times a Month
Urban	Male	12 - 23 months	Toddler (12-47m)	Master / PhD Degree and Above	Master / PhD Degree and Above	Poor-Moderate	Never or Irregularly or Once a Week	No	No	No	0	50	1	20584	4	Never	>18 months	Drink or Snack	Never	Less than Twice a Day	Twice a Day	Twice a Day	Never	Twice a Day	Once a Month or Less
Urban	Female	12 - 23 months	Toddler (12-47m)	Master / PhD Degree and Above	Master / PhD Degree and Above	Good-Excellent	At Least Once a Day	No	No	No	0	50	1	20798.8	4	1-12 month(s)	>18 months	Both	Once a Day or Less	Two to Three Times a Day	Twice a Day	Once a Day	Once a Day	Twice a Day	Once a Month or Less
Urban	Female	48 - 59 months	Preschooler (48-71m)	Associate / Bachelor Degree	Middle School / Diploma	Good-Excellent	At Least Once a Day	No	No	No	0	50	1	11967.1	<=3	>12 months	Never	Both	Twice a Day	Two to Three Times a Day	Three Times a Day	Twice a Day	More than Twice a Day	Several Times a Week	Once a Month or Less
Urban	Female	48 - 59 months	Preschooler (48-71m)	Master / PhD Degree and Above	Master / PhD Degree and Above	Good-Excellent	At Least Once a Day	Yes	No	No	0	50	1	11967.1	<=3	1-12 month(s)	1-18 month(s)	Both	Once a Day or Less	Two to Three Times a Day	Once a Day or Less	Once a Day	Twice a Day	Once a Day	Once a Month or Less
Urban	Male	24 - 35 months	Toddler (12-47m)	Master / PhD Degree and Above	Master / PhD Degree and Above	Poor-Moderate	Several Times a Week (2 or 3)	No	No	No	0	50	1	27073.4	<=3	>12 months	1-18 month(s)	Both	Twice a Day	Two to Three Times a Day	Twice a Day	Twice a Day	Twice a Day	Twice a Day	Once a Month or Less
Urban	Female	60 - 71 months	Preschooler (48-71m)	Associate / Bachelor Degree	Middle School / Diploma	Poor-Moderate	Several Times a Week (2 or 3)	Yes	No	No	0	50	1	16120.7	>=5	1-12 month(s)	1-18 month(s)	Both	Once a Day or Less	Two to Three Times a Day	Once a Day or Less	Once a Day	Once a Day	Several Times a Week	Once a Month or Less
Urban	Female	12 - 23 months	Toddler (12-47m)	Master / PhD Degree and Above	Associate / Bachelor Degree	Good-Excellent	Never or Irregularly or Once a Week	No	No	No	0	50	1	20798.8	<=3	Never	1-18 month(s)	Drink or Snack	Never	Two to Three Times a Day	Once a Day or Less	Twice a Day	Never	Twice a Day	Once a Month or Less
Urban	Male	12 - 23 months	Toddler (12-47m)	Associate / Bachelor Degree	Middle School / Diploma	Good-Excellent	Never or Irregularly or Once a Week	No	No	No	0	50	1	20584	<=3	Never	1-18 month(s)	Drink or Snack	Once a Day or Less	Two to Three Times a Day	Once a Day or Less	Twice a Day	Once a Day	Once a Day	Once a Month or Less
Urban	Male	12 - 23 months	Toddler (12-47m)	Associate / Bachelor Degree	Associate / Bachelor Degree	Poor-Moderate	Never or Irregularly or Once a Week	No	No	No	0	50	1	20584	<=3	1-12 month(s)	1-18 month(s)	None	Never	Less than Twice a Day	Once a Day or Less	Twice a Day	Never	Twice a Day	Once a Month or Less
Urban	Male	36 - 47 months	Toddler (12-47m)	Associate / Bachelor Degree	Associate / Bachelor Degree	Poor-Moderate	At Least Once a Day	Yes	No	Yes	6	50	1	20326.6	<=3	Never	>18 months	Both	Twice a Day	Two to Three Times a Day	Once a Day or Less	Once a Day	Once a Day	Twice a Day	Several Times a Month
Rural	Female	24 - 35 months	Toddler (12-47m)	Middle School / Diploma	Middle School / Diploma	Good-Excellent	Never or Irregularly or Once a Week	No	No	No	0	54	5	12106.1	>=5	Never	>18 months	Both	Once a Day or Less	Two to Three Times a Day	Once a Day or Less	Never	Never	Never	Once a Month or Less
Rural	Female	12 - 23 months	Toddler (12-47m)	Middle School / Diploma	Associate / Bachelor Degree	Good-Excellent	Never or Irregularly or Once a Week	No	No	No	0	54	5	16475.7	4	>12 months	Never	Both	Never	Less than Twice a Day	Once a Day or Less	Never	Never	Never	Once a Month or Less
Rural	Male	36 - 47 months	Toddler (12-47m)	Middle School / Diploma	Middle School / Diploma	Good-Excellent	Never or Irregularly or Once a Week	No	Yes	Yes	6	54	5	16459.5	<=3	Never	>18 months	Both	Never	Two to Three Times a Day	Twice a Day	Never	Once a Day	Several Times a Week	Once a Month or Less
Rural	Male	12 - 23 months	Toddler (12-47m)	Illiterate - Reading / Writing / Primary School	Middle School / Diploma	Poor-Moderate	Never or Irregularly or Once a Week	No	No	No	0	54	5	17608.7	<=3	Never	1-18 month(s)	Both	Once a Day or Less	Two to Three Times a Day	Once a Day or Less	Once a Day	Once a Day	Several Times a Week	Several Times a Month
Rural	Male	24 - 35 months	Toddler (12-47m)	Illiterate - Reading / Writing / Primary School	Middle School / Diploma	Good-Excellent	Never or Irregularly or Once a Week	No	No	Yes	2	54	5	11575.3	<=3	Never	>18 months	Both	Once a Day or Less	Four to Five Times a Day	Three Times a Day	Once a Day	Twice a Day	Twice a Day	Several Times a Month
Rural	Female	48 - 59 months	Preschooler (48-71m)	Illiterate - Reading / Writing / Primary School	Illiterate - Reading / Writing / Primary School	Good-Excellent	Never or Irregularly or Once a Week	No	Yes	Yes	7	54	5	12748.7	4	Never	>18 months	Both	Once a Day or Less	Four to Five Times a Day	Three Times a Day	Once a Day	Twice a Day	Twice a Day	Several Times a Month
Rural	Female	24 - 35 months	Toddler (12-47m)	Illiterate - Reading / Writing / Primary School	Middle School / Diploma	Poor-Moderate	Never or Irregularly or Once a Week	No	No	Yes	2	54	5	12106.1	>=5	>12 months	Never	Both	Once a Day or Less	Two to Three Times a Day	Twice a Day	Twice a Day	Once a Day	Several Times a Week	Several Times a Month
Rural	Male	48 - 59 months	Preschooler (48-71m)	Illiterate - Reading / Writing / Primary School	Middle School / Diploma	Good-Excellent	Never or Irregularly or Once a Week	No	Yes	Yes	7	54	5	11924.8	>=5	Never	>18 months	Both	Once a Day or Less	Two to Three Times a Day	Once a Day or Less	Once a Day	Once a Day	Several Times a Week	Two to Three Times a Week
Rural	Male	60 - 71 months	Preschooler (48-71m)	Associate / Bachelor Degree	Associate / Bachelor Degree	Good-Excellent	Never or Irregularly or Once a Week	No	Yes	Yes	7	54	5	13183.4	<=3	Never	>18 months	None	Once a Day or Less	Two to Three Times a Day	Twice a Day	Once a Day	Twice a Day	Twice a Day	Once a Month or Less
Rural	Male	36 - 47 months	Toddler (12-47m)	Illiterate - Reading / Writing / Primary School	Illiterate - Reading / Writing / Primary School	Good-Excellent	Never or Irregularly or Once a Week	No	Yes	Yes	4	54	5	16459.5	4	Never	>18 months	Both	Twice a Day	Two to Three Times a Day	Twice a Day	Once a Day	Twice a Day	Several Times a Week	Once a Month or Less
Rural	Male	24 - 35 months	Toddler (12-47m)	Associate / Bachelor Degree	Middle School / Diploma	Good-Excellent	Never or Irregularly or Once a Week	No	Yes	No	0	54	5	11575.3	<=3	>12 months	Never	None	Never	Less than Twice a Day	Once a Day or Less	Never	Never	Never	Once a Month or Less
Rural	Male	12 - 23 months	Toddler (12-47m)	Associate / Bachelor Degree	Middle School / Diploma	Good-Excellent	Never or Irregularly or Once a Week	No	No	No	0	54	5	17608.7	>=5	Never	>18 months	Both	Once a Day or Less	Two to Three Times a Day	Three Times a Day	Three Times a Day or More	Once a Day	Several Times a Week	Once a Month or Less
Rural	Male	24 - 35 months	Toddler (12-47m)	Illiterate - Reading / Writing / Primary School	Middle School / Diploma	Poor-Moderate	Never or Irregularly or Once a Week	Yes	No	No	0	54	5	11575.3	>=5	Never	>18 months	Both	Once a Day or Less	Two to Three Times a Day	Once a Day or Less	Three Times a Day or More	Once a Day	Several Times a Week	Once a Month or Less
Rural	Male	48 - 59 months	Preschooler (48-71m)	Associate / Bachelor Degree	Middle School / Diploma	Good-Excellent	Never or Irregularly or Once a Week	No	No	Yes	7	54	5	11924.8	>=5	Never	1-18 month(s)	Both	Once a Day or Less	Two to Three Times a Day	Twice a Day	Twice a Day	Once a Day	Several Times a Week	Several Times a Month
Rural	Female	12 - 23 months	Toddler (12-47m)	Illiterate - Reading / Writing / Primary School	Illiterate - Reading / Writing / Primary School	Poor-Moderate	Never or Irregularly or Once a Week	No	No	No	0	54	5	16475.7	4	Never	>18 months	None	Never	Less than Twice a Day	Once a Day or Less	Never	Never	Never	Several Times a Month
Rural	Male	60 - 71 months	Preschooler (48-71m)	Middle School / Diploma	Middle School / Diploma	Poor-Moderate	Never or Irregularly or Once a Week	No	Yes	Yes	2	54	5	13183.4	4	Never	1-18 month(s)	Both	Once a Day or Less	Two to Three Times a Day	Once a Day or Less	Once a Day	Never	Twice a Day	Once a Month or Less
Rural	Female	60 - 71 months	Preschooler (48-71m)	Associate / Bachelor Degree	Middle School / Diploma	Good-Excellent	Never or Irregularly or Once a Week	No	Yes	Yes	2	54	5	12384.7	<=3	Never	>18 months	Both	Once a Day or Less	Two to Three Times a Day	Twice a Day	Three Times a Day or More	Twice a Day	Once a Day	Two to Three Times a Week
Rural	Male	48 - 59 months	Preschooler (48-71m)	Middle School / Diploma	Illiterate - Reading / Writing / Primary School	Good-Excellent	Never or Irregularly or Once a Week	No	Yes	Yes	6	54	5	11924.8	4	Never	>18 months	Both	Never	Less than Twice a Day	Twice a Day	Twice a Day	Once a Day	Several Times a Week	Several Times a Month
Rural	Female	60 - 71 months	Preschooler (48-71m)	Middle School / Diploma	Middle School / Diploma	Poor-Moderate	Never or Irregularly or Once a Week	No	Yes	Yes	7	54	5	12384.7	>=5	Never	>18 months	Drink or Snack	Once a Day or Less	Two to Three Times a Day	Once a Day or Less	Once a Day	Twice a Day	Twice a Day	Several Times a Month
Rural	Male	48 - 59 months	Preschooler (48-71m)	Illiterate - Reading / Writing / Primary School	Middle School / Diploma	Poor-Moderate	Never or Irregularly or Once a Week	No	Yes	Yes	10	54	5	11924.8	<=3	Never	>18 months	Both	Never	Less than Twice a Day	Twice a Day	Once a Day	Once a Day	Several Times a Week	Once a Month or Less
Rural	Male	60 - 71 months	Preschooler (48-71m)	Associate / Bachelor Degree	Associate / Bachelor Degree	Good-Excellent	Never or Irregularly or Once a Week	No	Yes	Yes	7	54	5	13183.4	<=3	Never	>18 months	Both	Once a Day or Less	Two to Three Times a Day	Twice a Day	Twice a Day	Once a Day	Several Times a Week	Several Times a Month
Rural	Male	60 - 71 months	Preschooler (48-71m)	Illiterate - Reading / Writing / Primary School	Illiterate - Reading / Writing / Primary School	Poor-Moderate	Never or Irregularly or Once a Week	No	Yes	Yes	4	54	5	13183.4	<=3	Never	>18 months	Both	Never	Less than Twice a Day	Twice a Day	Twice a Day	Once a Day	Several Times a Week	Several Times a Month
Rural	Male	48 - 59 months	Preschooler (48-71m)	Middle School / Diploma	Middle School / Diploma	Poor-Moderate	Never or Irregularly or Once a Week	No	Yes	Yes	5	54	5	11924.8	<=3	>12 months	Never	Drink or Snack	Once a Day or Less	Less than Twice a Day	Once a Day or Less	Three Times a Day or More	Once a Day	Several Times a Week	Two to Three Times a Week
Rural	Female	36 - 47 months	Toddler (12-47m)	Middle School / Diploma	Middle School / Diploma	Poor-Moderate	Never or Irregularly or Once a Week	No	Yes	Yes	1	54	5	15579.7	>=5	Never	>18 months	Drink or Snack	Three Times a Day or More	Less than Twice a Day	Once a Day or Less	Three Times a Day or More	Never	Twice a Day	Several Times a Month
Rural	Male	60 - 71 months	Preschooler (48-71m)	Associate / Bachelor Degree	Associate / Bachelor Degree	Poor-Moderate	Several Times a Week (2 or 3)	Yes	Yes	Yes	7	54	5	13183.4	<=3	>12 months	>18 months	Both	Once a Day or Less	Two to Three Times a Day	Twice a Day	Three Times a Day or More	Once a Day	Twice a Day	Once a Month or Less
Rural	Female	60 - 71 months	Preschooler (48-71m)	Associate / Bachelor Degree	Middle School / Diploma	Poor-Moderate	Never or Irregularly or Once a Week	No	Yes	Yes	10	53	5	12384.7	4	1-12 month(s)	1-18 month(s)	Both	Three Times a Day or More	Four to Five Times a Day	More than Three Times a Day	Once a Day	Once a Day	Once a Day	Once a Month or Less
Rural	Female	36 - 47 months	Toddler (12-47m)	Associate / Bachelor Degree	Associate / Bachelor Degree	Poor-Moderate	Several Times a Week (2 or 3)	No	No	No	0	53	5	15579.7	<=3	Never	>18 months	Drink or Snack	Once a Day or Less	Two to Three Times a Day	Twice a Day	Twice a Day	Once a Day	Several Times a Week	Several Times a Month
Rural	Male	36 - 47 months	Toddler (12-47m)	Illiterate - Reading / Writing / Primary School	Illiterate - Reading / Writing / Primary School	Good-Excellent	Never or Irregularly or Once a Week	No	Yes	No	0	53	5	16459.5	<=3	Never	>18 months	Both	Once a Day or Less	Four to Five Times a Day	Three Times a Day	Once a Day	Twice a Day	Twice a Day	Several Times a Month
Rural	Female	36 - 47 months	Toddler (12-47m)	Illiterate - Reading / Writing / Primary School	Illiterate - Reading / Writing / Primary School	Poor-Moderate	Never or Irregularly or Once a Week	No	Yes	No	0	53	5	15579.7	<=3	>12 months	>18 months	Drink or Snack	Once a Day or Less	Four to Five Times a Day	Twice a Day	Never	Once a Day	Several Times a Week	Several Times a Month
Urban	Female	24 - 35 months	Toddler (12-47m)	Associate / Bachelor Degree	Associate / Bachelor Degree	Poor-Moderate	At Least Once a Day	No	Yes	Yes	1	49	1	23451.2	>=5	>12 months	>18 months	Drink or Snack	Once a Day or Less	Two to Three Times a Day	Twice a Day	Once a Day	Twice a Day	Twice a Day	Once a Month or Less
Urban	Male	60 - 71 months	Preschooler (48-71m)	Master / PhD Degree and Above	Master / PhD Degree and Above	Good-Excellent	At Least Once a Day	Yes	Yes	Yes	9	48	1	15030.4	<=3	Never	>18 months	None	Once a Day or Less	Less than Twice a Day	Twice a Day	Three Times a Day or More	Once a Day	Once a Day	Several Times a Month
Urban	Male	12 - 23 months	Toddler (12-47m)	Associate / Bachelor Degree	Master / PhD Degree and Above	Good-Excellent	At Least Once a Day	Yes	No	No	0	48	1	20584	<=3	Never	>18 months	None	Never	Less than Twice a Day	Twice a Day	Twice a Day	Once a Day	Once a Day	Several Times a Month
Urban	Female	48 - 59 months	Preschooler (48-71m)	Middle School / Diploma	Master / PhD Degree and Above	Good-Excellent	At Least Once a Day	Yes	No	No	0	49	1	11967.1	>=5	Never	>18 months	Both	Once a Day or Less	Less than Twice a Day	Once a Day or Less	Twice a Day	Never	Several Times a Week	Several Times a Month
Urban	Male	24 - 35 months	Toddler (12-47m)	Associate / Bachelor Degree	Associate / Bachelor Degree	Good-Excellent	Never or Irregularly or Once a Week	No	No	No	0	48	1	27073.4	<=3	>12 months	Never	Drink or Snack	Never	Two to Three Times a Day	Once a Day or Less	Never	Never	Never	Once a Month or Less
Urban	Female	48 - 59 months	Preschooler (48-71m)	Master / PhD Degree and Above	Associate / Bachelor Degree	Good-Excellent	At Least Once a Day	Yes	No	No	0	48	1	11967.1	4	>12 months	>18 months	Both	Once a Day or Less	Four to Five Times a Day	Three Times a Day	Once a Day	Twice a Day	Twice a Day	Several Times a Month
Urban	Female	12 - 23 months	Toddler (12-47m)	Master / PhD Degree and Above	Associate / Bachelor Degree	Poor-Moderate	Never or Irregularly or Once a Week	No	No	No	0	48	1	20798.8	>=5	Never	1-18 month(s)	None	Never	More than Five Times a Day	More than Three Times a Day	Three Times a Day or More	Twice a Day	More than Twice a Day	Once a Month or Less
Urban	Female	24 - 35 months	Toddler (12-47m)	Associate / Bachelor Degree	Middle School / Diploma	Good-Excellent	Never or Irregularly or Once a Week	No	No	No	0	48	1	23451.2	4	>12 months	Never	None	Never	Two to Three Times a Day	More than Three Times a Day	Three Times a Day or More	Twice a Day	Twice a Day	Once a Month or Less
Urban	Female	12 - 23 months	Toddler (12-47m)	Middle School / Diploma	Associate / Bachelor Degree	Poor-Moderate	Never or Irregularly or Once a Week	No	No	No	0	48	1	20798.8	>=5	Never	>18 months	None	Never	Two to Three Times a Day	Twice a Day	Twice a Day	Once a Day	Several Times a Week	Once a Month or Less
Urban	Female	48 - 59 months	Preschooler (48-71m)	Middle School / Diploma	Middle School / Diploma	Good-Excellent	At Least Once a Day	Yes	No	Yes	1	48	1	11967.1	>=5	Never	>18 months	Both	Once a Day or Less	Two to Three Times a Day	Twice a Day	Three Times a Day or More	Once a Day	Several Times a Week	Once a Month or Less
Urban	Male	36 - 47 months	Toddler (12-47m)	Middle School / Diploma	Associate / Bachelor Degree	Good-Excellent	Several Times a Week (2 or 3)	No	No	Yes	2	48	1	20326.6	4	Never	>18 months	Both	Once a Day or Less	Less than Twice a Day	Once a Day or Less	Three Times a Day or More	More than Twice a Day	Twice a Day	Once a Month or Less
Urban	Female	60 - 71 months	Preschooler (48-71m)	Middle School / Diploma	Associate / Bachelor Degree	Good-Excellent	Several Times a Week (2 or 3)	No	No	Yes	3	48	1	16120.7	4	>12 months	1-18 month(s)	Both	Once a Day or Less	Two to Three Times a Day	Twice a Day	Three Times a Day or More	More than Twice a Day	Twice a Day	Once a Month or Less
Urban	Female	24 - 35 months	Toddler (12-47m)	Master / PhD Degree and Above	Associate / Bachelor Degree	Good-Excellent	Never or Irregularly or Once a Week	No	Yes	No	0	48	1	23451.2	<=3	Never	>18 months	Both	Once a Day or Less	Four to Five Times a Day	Three Times a Day	Three Times a Day or More	Once a Day	Twice a Day	Several Times a Month
Urban	Male	12 - 23 months	Toddler (12-47m)	Middle School / Diploma	Middle School / Diploma	Poor-Moderate	Never or Irregularly or Once a Week	No	No	No	0	49	1	20584	4	Never	>18 months	Drink or Snack	Once a Day or Less	Two to Three Times a Day	Twice a Day	Never	Never	Never	Once a Month or Less
Urban	Female	12 - 23 months	Toddler (12-47m)	Middle School / Diploma	Middle School / Diploma	Poor-Moderate	Never or Irregularly or Once a Week	No	No	No	0	49	1	20798.8	4	1-12 month(s)	Never	Drink or Snack	Once a Day or Less	Less than Twice a Day	Once a Day or Less	Twice a Day	Never	Twice a Day	Once a Month or Less
Urban	Male	48 - 59 months	Preschooler (48-71m)	Associate / Bachelor Degree	Associate / Bachelor Degree	Good-Excellent	At Least Once a Day	Yes	Yes	Yes	2	49	1	14618.6	>=5	1-12 month(s)	>18 months	Both	Once a Day or Less	Two to Three Times a Day	Twice a Day	Three Times a Day or More	Twice a Day	More than Twice a Day	Once a Month or Less
Urban	Male	24 - 35 months	Toddler (12-47m)	Associate / Bachelor Degree	Associate / Bachelor Degree	Good-Excellent	Never or Irregularly or Once a Week	No	Yes	Yes	2	48	1	27073.4	4	Never	1-18 month(s)	Both	Once a Day or Less	Two to Three Times a Day	Twice a Day	Twice a Day	Once a Day	Several Times a Week	Several Times a Month
Urban	Male	24 - 35 months	Toddler (12-47m)	Middle School / Diploma	Associate / Bachelor Degree	Good-Excellent	Never or Irregularly or Once a Week	Yes	Yes	No	0	49	1	27073.4	<=3	>12 months	1-18 month(s)	Both	Once a Day or Less	Two to Three Times a Day	Twice a Day	Once a Day	Once a Day	Once a Day	Once a Month or Less
Urban	Male	60 - 71 months	Preschooler (48-71m)	Middle School / Diploma	Middle School / Diploma	Good-Excellent	Several Times a Week (2 or 3)	No	No	Yes	2	49	1	15030.4	>=5	Never	>18 months	Drink or Snack	Once a Day or Less	Four to Five Times a Day	Three Times a Day	Three Times a Day or More	More than Twice a Day	More than Twice a Day	Once a Month or Less
Urban	Female	48 - 59 months	Preschooler (48-71m)	Illiterate - Reading / Writing / Primary School	Illiterate - Reading / Writing / Primary School	Good-Excellent	At Least Once a Day	Yes	No	Yes	7	48	1	11967.1	>=5	>12 months	Never	Both	Never	Two to Three Times a Day	Twice a Day	Twice a Day	Once a Day	Several Times a Week	Several Times a Month
Urban	Male	60 - 71 months	Preschooler (48-71m)	Associate / Bachelor Degree	Associate / Bachelor Degree	Poor-Moderate	At Least Once a Day	Yes	Yes	Yes	6	49	1	15030.4	4	Never	>18 months	Both	Once a Day or Less	Less than Twice a Day	Once a Day or Less	Never	Never	Several Times a Week	Once a Month or Less
Urban	Male	60 - 71 months	Preschooler (48-71m)	Middle School / Diploma	Middle School / Diploma	Good-Excellent	Several Times a Week (2 or 3)	Yes	Yes	Yes	4	49	1	15030.4	<=3	Never	>18 months	Drink or Snack	Once a Day or Less	Four to Five Times a Day	Three Times a Day	Twice a Day	Once a Day	Several Times a Week	Once a Month or Less
Urban	Female	12 - 23 months	Toddler (12-47m)	Middle School / Diploma	Middle School / Diploma	Good-Excellent	Never or Irregularly or Once a Week	No	Yes	No	0	48	1	20798.8	4	Never	1-18 month(s)	Both	Once a Day or Less	Less than Twice a Day	Once a Day or Less	Never	Never	Several Times a Week	Once a Month or Less
Urban	Female	36 - 47 months	Toddler (12-47m)	Middle School / Diploma	Associate / Bachelor Degree	Good-Excellent	Several Times a Week (2 or 3)	No	No	No	0	48	1	19264.9	4	>12 months	Never	Both	Once a Day or Less	Less than Twice a Day	Once a Day or Less	Twice a Day	Once a Day	Twice a Day	Once a Month or Less
Urban	Female	24 - 35 months	Toddler (12-47m)	Associate / Bachelor Degree	Associate / Bachelor Degree	Poor-Moderate	Never or Irregularly or Once a Week	No	No	No	0	49	1	23451.2	<=3	Never	1-18 month(s)	Both	Never	Two to Three Times a Day	Once a Day or Less	Twice a Day	Once a Day	Twice a Day	Once a Month or Less
Urban	Male	60 - 71 months	Preschooler (48-71m)	Associate / Bachelor Degree	Associate / Bachelor Degree	Good-Excellent	At Least Once a Day	Yes	No	Yes	11	48	1	15030.4	>=5	Never	>18 months	Drink or Snack	Never	Four to Five Times a Day	Twice a Day	Twice a Day	Once a Day	Twice a Day	Several Times a Month
Urban	Male	24 - 35 months	Toddler (12-47m)	Associate / Bachelor Degree	Associate / Bachelor Degree	Good-Excellent	At Least Once a Day	No	No	Yes	1	49	1	27073.4	>=5	Never	>18 months	Both	Twice a Day	Two to Three Times a Day	Three Times a Day	Three Times a Day or More	More than Twice a Day	More than Twice a Day	Several Times a Month
Urban	Female	36 - 47 months	Toddler (12-47m)	Middle School / Diploma	Middle School / Diploma	Poor-Moderate	At Least Once a Day	Yes	No	Yes	1	49	1	19264.9	<=3	Never	>18 months	Both	Once a Day or Less	Two to Three Times a Day	Once a Day or Less	Never	Once a Day	Several Times a Week	Once a Month or Less
Urban	Female	12 - 23 months	Toddler (12-47m)	Middle School / Diploma	Middle School / Diploma	Poor-Moderate	Never or Irregularly or Once a Week	Yes	No	No	0	49	1	20798.8	<=3	1-12 month(s)	>18 months	Both	Once a Day or Less	Less than Twice a Day	Once a Day or Less	Once a Day	Never	Twice a Day	Once a Month or Less
Urban	Female	48 - 59 months	Preschooler (48-71m)	Middle School / Diploma	Middle School / Diploma	Good-Excellent	Never or Irregularly or Once a Week	No	Yes	Yes	10	49	1	11967.1	<=3	Never	>18 months	Both	Once a Day or Less	Two to Three Times a Day	Twice a Day	Twice a Day	Once a Day	Several Times a Week	Several Times a Month
Urban	Female	12 - 23 months	Toddler (12-47m)	Middle School / Diploma	Associate / Bachelor Degree	Good-Excellent	Never or Irregularly or Once a Week	No	No	No	0	48	1	20798.8	<=3	Never	>18 months	Both	Never	Two to Three Times a Day	Twice a Day	Once a Day	More than Twice a Day	Never	Once a Month or Less
Urban	Female	48 - 59 months	Preschooler (48-71m)	Associate / Bachelor Degree	Associate / Bachelor Degree	Poor-Moderate	Several Times a Week (2 or 3)	Yes	Yes	Yes	3	49	1	11967.1	4	>12 months	1-18 month(s)	Both	Once a Day or Less	Four to Five Times a Day	Three Times a Day	Three Times a Day or More	Twice a Day	Several Times a Week	Once a Month or Less
Urban	Male	60 - 71 months	Preschooler (48-71m)	Middle School / Diploma	Middle School / Diploma	Good-Excellent	Never or Irregularly or Once a Week	No	Yes	Yes	4	49	1	15030.4	<=3	Never	>18 months	Both	Once a Day or Less	Less than Twice a Day	Once a Day or Less	Twice a Day	Once a Day	Twice a Day	Once a Month or Less
Urban	Female	24 - 35 months	Toddler (12-47m)	Illiterate - Reading / Writing / Primary School	Middle School / Diploma	Poor-Moderate	Never or Irregularly or Once a Week	No	No	No	0	49	1	23451.2	>=5	Never	>18 months	Both	Once a Day or Less	Two to Three Times a Day	More than Three Times a Day	Three Times a Day or More	Twice a Day	Several Times a Week	Several Times a Month
Urban	Female	60 - 71 months	Preschooler (48-71m)	Middle School / Diploma	Middle School / Diploma	Good-Excellent	At Least Once a Day	Yes	No	Yes	9	49	1	16120.7	4	Never	>18 months	Both	Once a Day or Less	Less than Twice a Day	Once a Day or Less	Three Times a Day or More	More than Twice a Day	Several Times a Week	Once a Month or Less
Urban	Female	12 - 23 months	Toddler (12-47m)	Middle School / Diploma	Middle School / Diploma	Good-Excellent	Never or Irregularly or Once a Week	No	No	No	0	49	1	20798.8	4	1-12 month(s)	1-18 month(s)	Drink or Snack	Never	Less than Twice a Day	Once a Day or Less	Never	Never	Never	Once a Month or Less
Urban	Male	12 - 23 months	Toddler (12-47m)	Middle School / Diploma	Middle School / Diploma	Poor-Moderate	Never or Irregularly or Once a Week	No	No	Yes	1	49	1	20584	>=5	1-12 month(s)	1-18 month(s)	Both	Never	Less than Twice a Day	Once a Day or Less	Never	Never	Never	Once a Month or Less
Urban	Male	36 - 47 months	Toddler (12-47m)	Master / PhD Degree and Above	Associate / Bachelor Degree	Poor-Moderate	Never or Irregularly or Once a Week	Yes	No	No	0	49	1	20326.6	4	Never	1-18 month(s)	Both	Once a Day or Less	Two to Three Times a Day	Twice a Day	Twice a Day	Once a Day	Once a Day	Once a Month or Less
Urban	Female	48 - 59 months	Preschooler (48-71m)	Associate / Bachelor Degree	Master / PhD Degree and Above	Good-Excellent	At Least Once a Day	Yes	Yes	Yes	10	1	3	3788.83	>=5	>12 months	>18 months	Drink or Snack	Once a Day or Less	Two to Three Times a Day	Twice a Day	Three Times a Day or More	Once a Day	Twice a Day	Once a Month or Less
Urban	Female	36 - 47 months	Toddler (12-47m)	Master / PhD Degree and Above	Master / PhD Degree and Above	Good-Excellent	Several Times a Week (2 or 3)	No	Yes	Yes	6	1	3	2799.48	<=3	>12 months	1-18 month(s)	Both	Twice a Day	Two to Three Times a Day	Twice a Day	Once a Day	Never	Once a Day	Several Times a Month
Urban	Male	24 - 35 months	Toddler (12-47m)	Middle School / Diploma	Middle School / Diploma	Good-Excellent	Several Times a Week (2 or 3)	No	Yes	No	0	1	3	15317.4	4	1-12 month(s)	>18 months	Both	Once a Day or Less	Less than Twice a Day	Once a Day or Less	Twice a Day	Never	Several Times a Week	Several Times a Month
Urban	Male	36 - 47 months	Toddler (12-47m)	Associate / Bachelor Degree	Associate / Bachelor Degree	Poor-Moderate	Several Times a Week (2 or 3)	No	No	Yes	1	1	3	4329.41	>=5	Never	>18 months	Drink or Snack	Once a Day or Less	Two to Three Times a Day	Twice a Day	Twice a Day	Never	Once a Day	Once a Month or Less
Urban	Female	36 - 47 months	Toddler (12-47m)	Master / PhD Degree and Above	Master / PhD Degree and Above	Good-Excellent	At Least Once a Day	No	No	No	0	1	3	2799.48	>=5	Never	>18 months	Both	Once a Day or Less	Two to Three Times a Day	Twice a Day	Three Times a Day or More	Once a Day	Several Times a Week	Once a Month or Less
Urban	Male	48 - 59 months	Preschooler (48-71m)	Middle School / Diploma	Associate / Bachelor Degree	Poor-Moderate	Never or Irregularly or Once a Week	No	Yes	Yes	15	1	3	3417.43	<=3	Never	>18 months	Both	Once a Day or Less	Less than Twice a Day	Once a Day or Less	Twice a Day	Never	Once a Day	Once a Month or Less
Urban	Female	60 - 71 months	Preschooler (48-71m)	Master / PhD Degree and Above	Associate / Bachelor Degree	Poor-Moderate	At Least Once a Day	Yes	Yes	Yes	7	1	3	5065.46	<=3	Never	>18 months	Both	Once a Day or Less	Less than Twice a Day	Once a Day or Less	Three Times a Day or More	Never	Once a Day	Once a Month or Less
Urban	Male	24 - 35 months	Toddler (12-47m)	Master / PhD Degree and Above	Master / PhD Degree and Above	Good-Excellent	Several Times a Week (2 or 3)	Yes	No	Yes	4	1	3	15317.4	4	>12 months	>18 months	Both	Once a Day or Less	Two to Three Times a Day	Twice a Day	Once a Day	Once a Day	Several Times a Week	Once a Month or Less
Urban	Female	24 - 35 months	Toddler (12-47m)	Associate / Bachelor Degree	Associate / Bachelor Degree	Poor-Moderate	Never or Irregularly or Once a Week	No	No	No	0	1	3	6020.83	>=5	Never	>18 months	Both	Twice a Day	Two to Three Times a Day	Once a Day or Less	Once a Day	Once a Day	Once a Day	Once a Month or Less
Urban	Male	48 - 59 months	Preschooler (48-71m)	Associate / Bachelor Degree	Middle School / Diploma	Good-Excellent	Several Times a Week (2 or 3)	No	Yes	Yes	11	1	3	3417.43	<=3	>12 months	>18 months	Both	Once a Day or Less	Less than Twice a Day	Once a Day or Less	Once a Day	Once a Day	Several Times a Week	Once a Month or Less
Urban	Male	12 - 23 months	Toddler (12-47m)	Associate / Bachelor Degree	Middle School / Diploma	Good-Excellent	Several Times a Week (2 or 3)	No	No	No	0	1	3	15941.6	<=3	Never	>18 months	Both	Once a Day or Less	Less than Twice a Day	Once a Day or Less	Once a Day	Once a Day	Several Times a Week	Once a Month or Less
Urban	Male	12 - 23 months	Toddler (12-47m)	Associate / Bachelor Degree	Associate / Bachelor Degree	Poor-Moderate	Never or Irregularly or Once a Week	No	Yes	No	0	1	3	15941.6	>=5	1-12 month(s)	1-18 month(s)	Both	Once a Day or Less	Two to Three Times a Day	Twice a Day	Twice a Day	Never	Twice a Day	Once a Month or Less
Urban	Female	24 - 35 months	Toddler (12-47m)	Middle School / Diploma	Associate / Bachelor Degree	Poor-Moderate	Never or Irregularly or Once a Week	No	No	Yes	2	1	3	6020.83	4	Never	>18 months	Both	Three Times a Day or More	Two to Three Times a Day	Once a Day or Less	Twice a Day	Never	Several Times a Week	Once a Month or Less
Urban	Female	24 - 35 months	Toddler (12-47m)	Master / PhD Degree and Above	Master / PhD Degree and Above	Good-Excellent	At Least Once a Day	No	Yes	Yes	4	1	3	6020.83	>=5	1-12 month(s)	>18 months	Both	Twice a Day	Two to Three Times a Day	Twice a Day	Twice a Day	Once a Day	Twice a Day	Several Times a Month
Urban	Male	48 - 59 months	Preschooler (48-71m)	Middle School / Diploma	Middle School / Diploma	Poor-Moderate	At Least Once a Day	Yes	Yes	Yes	9	1	3	3417.43	4	Never	>18 months	Both	Once a Day or Less	Two to Three Times a Day	Once a Day or Less	Once a Day	Never	Several Times a Week	Once a Month or Less
Urban	Male	60 - 71 months	Preschooler (48-71m)	Associate / Bachelor Degree	Associate / Bachelor Degree	Good-Excellent	At Least Once a Day	Yes	No	No	0	1	3	6416.09	4	Never	>18 months	Both	Once a Day or Less	Less than Twice a Day	Twice a Day	Twice a Day	Never	Several Times a Week	Several Times a Month
Urban	Female	12 - 23 months	Toddler (12-47m)	Associate / Bachelor Degree	Associate / Bachelor Degree	Poor-Moderate	Several Times a Week (2 or 3)	No	Yes	Yes	5	1	3	18767.2	>=5	Never	>18 months	Both	Once a Day or Less	Less than Twice a Day	Once a Day or Less	Twice a Day	Once a Day	Several Times a Week	Several Times a Month
Urban	Male	60 - 71 months	Preschooler (48-71m)	Middle School / Diploma	Middle School / Diploma	Poor-Moderate	Never or Irregularly or Once a Week	Yes	No	Yes	7	1	3	6416.09	>=5	Never	>18 months	Both	Once a Day or Less	Less than Twice a Day	Once a Day or Less	Twice a Day	Never	Several Times a Week	Once a Month or Less
Urban	Male	60 - 71 months	Preschooler (48-71m)	Middle School / Diploma	Middle School / Diploma	Poor-Moderate	Several Times a Week (2 or 3)	Yes	Yes	Yes	2	1	3	6416.09	4	Never	>18 months	Both	Twice a Day	Two to Three Times a Day	Twice a Day	Twice a Day	Once a Day	Several Times a Week	Once a Month or Less
Urban	Male	48 - 59 months	Preschooler (48-71m)	Middle School / Diploma	Associate / Bachelor Degree	Poor-Moderate	Several Times a Week (2 or 3)	Yes	Yes	No	0	1	3	3417.43	<=3	>12 months	>18 months	Both	Once a Day or Less	Two to Three Times a Day	Twice a Day	Once a Day	Never	Several Times a Week	Once a Month or Less
Urban	Female	36 - 47 months	Toddler (12-47m)	Associate / Bachelor Degree	Associate / Bachelor Degree	Good-Excellent	Never or Irregularly or Once a Week	No	Yes	No	0	1	3	2799.48	4	>12 months	>18 months	Both	Once a Day or Less	Less than Twice a Day	Once a Day or Less	Once a Day	Once a Day	Several Times a Week	Once a Month or Less
Urban	Female	36 - 47 months	Toddler (12-47m)	Master / PhD Degree and Above	Associate / Bachelor Degree	Good-Excellent	Never or Irregularly or Once a Week	Yes	Yes	Yes	7	1	3	2799.48	<=3	Never	>18 months	Drink or Snack	Once a Day or Less	Less than Twice a Day	Once a Day or Less	Twice a Day	Never	Several Times a Week	Once a Month or Less
Urban	Female	48 - 59 months	Preschooler (48-71m)	Middle School / Diploma	Associate / Bachelor Degree	Poor-Moderate	Never or Irregularly or Once a Week	Yes	Yes	No	0	1	3	3788.83	<=3	1-12 month(s)	>18 months	Both	Once a Day or Less	Two to Three Times a Day	Twice a Day	Once a Day	Once a Day	Twice a Day	Once a Month or Less
Urban	Male	36 - 47 months	Toddler (12-47m)	Middle School / Diploma	Associate / Bachelor Degree	Poor-Moderate	Never or Irregularly or Once a Week	Yes	Yes	Yes	1	1	3	4329.41	4	Never	1-18 month(s)	Drink or Snack	Once a Day or Less	Less than Twice a Day	Twice a Day	Twice a Day	Once a Day	Several Times a Week	Once a Month or Less
Urban	Female	24 - 35 months	Toddler (12-47m)	Middle School / Diploma	Associate / Bachelor Degree	Poor-Moderate	Never or Irregularly or Once a Week	No	Yes	Yes	1	1	3	6020.83	>=5	Never	1-18 month(s)	Both	Twice a Day	Less than Twice a Day	Once a Day or Less	Twice a Day	Never	Once a Day	Several Times a Month
Urban	Male	36 - 47 months	Toddler (12-47m)	Associate / Bachelor Degree	Associate / Bachelor Degree	Poor-Moderate	Never or Irregularly or Once a Week	Yes	No	Yes	2	1	3	4329.41	4	Never	1-18 month(s)	Both	Once a Day or Less	Less than Twice a Day	Once a Day or Less	Once a Day	Once a Day	Several Times a Week	Several Times a Month
Urban	Female	12 - 23 months	Toddler (12-47m)	Associate / Bachelor Degree	Associate / Bachelor Degree	Good-Excellent	Never or Irregularly or Once a Week	No	No	No	0	2	3	18767.2	4	Never	1-18 month(s)	None	Never	Less than Twice a Day	Twice a Day	Once a Day	Once a Day	Several Times a Week	Once a Month or Less
Urban	Male	12 - 23 months	Toddler (12-47m)	Associate / Bachelor Degree	Associate / Bachelor Degree	Poor-Moderate	Never or Irregularly or Once a Week	No	No	Yes	3	3	3	15941.6	4	Never	>18 months	Both	Once a Day or Less	Two to Three Times a Day	Twice a Day	Once a Day	Once a Day	Several Times a Week	Several Times a Month
Urban	Female	60 - 71 months	Preschooler (48-71m)	Master / PhD Degree and Above	Associate / Bachelor Degree	Poor-Moderate	Never or Irregularly or Once a Week	Yes	No	Yes	7	4	3	5065.46	<=3	1-12 month(s)	>18 months	Both	Once a Day or Less	Less than Twice a Day	Once a Day or Less	Once a Day	Never	Several Times a Week	Once a Month or Less
Urban	Female	60 - 71 months	Preschooler (48-71m)	Master / PhD Degree and Above	Master / PhD Degree and Above	Poor-Moderate	At Least Once a Day	Yes	No	Yes	3	4	3	5065.46	<=3	Never	>18 months	Both	Twice a Day	Less than Twice a Day	Twice a Day	Once a Day	Once a Day	Several Times a Week	Several Times a Month
Urban	Female	60 - 71 months	Preschooler (48-71m)	Associate / Bachelor Degree	Associate / Bachelor Degree	Good-Excellent	Several Times a Week (2 or 3)	No	Yes	Yes	5	4	3	5065.46	4	>12 months	1-18 month(s)	Both	Once a Day or Less	Less than Twice a Day	Once a Day or Less	Once a Day	Once a Day	Several Times a Week	Several Times a Month
Urban	Male	60 - 71 months	Preschooler (48-71m)	Middle School / Diploma	Middle School / Diploma	Poor-Moderate	At Least Once a Day	No	No	Yes	10	4	3	6416.09	4	Never	1-18 month(s)	Both	Once a Day or Less	Two to Three Times a Day	Once a Day or Less	Twice a Day	Once a Day	Several Times a Week	Several Times a Month
Urban	Female	60 - 71 months	Preschooler (48-71m)	Master / PhD Degree and Above	Associate / Bachelor Degree	Poor-Moderate	At Least Once a Day	Yes	No	Yes	1	4	3	5065.46	>=5	Never	>18 months	Both	Three Times a Day or More	Two to Three Times a Day	Twice a Day	Twice a Day	Once a Day	Twice a Day	Several Times a Month
Urban	Female	60 - 71 months	Preschooler (48-71m)	Master / PhD Degree and Above	Master / PhD Degree and Above	Poor-Moderate	At Least Once a Day	No	Yes	No	0	4	3	5065.46	<=3	Never	1-18 month(s)	Both	Once a Day or Less	Two to Three Times a Day	Once a Day or Less	Once a Day	Never	Several Times a Week	Several Times a Month
Urban	Female	48 - 59 months	Preschooler (48-71m)	Master / PhD Degree and Above	Master / PhD Degree and Above	Good-Excellent	At Least Once a Day	No	Yes	Yes	4	4	3	3788.83	4	Never	>18 months	Both	Once a Day or Less	Four to Five Times a Day	Once a Day or Less	Twice a Day	Once a Day	More than Twice a Day	Once a Month or Less
Urban	Male	48 - 59 months	Preschooler (48-71m)	Master / PhD Degree and Above	Master / PhD Degree and Above	Good-Excellent	Several Times a Week (2 or 3)	Yes	Yes	Yes	3	4	3	3417.43	>=5	Never	>18 months	Both	Once a Day or Less	Two to Three Times a Day	Once a Day or Less	Twice a Day	Once a Day	Several Times a Week	Once a Month or Less
Urban	Male	48 - 59 months	Preschooler (48-71m)	Master / PhD Degree and Above	Associate / Bachelor Degree	Poor-Moderate	Several Times a Week (2 or 3)	Yes	Yes	Yes	6	4	3	3417.43	<=3	>12 months	>18 months	Both	Once a Day or Less	Two to Three Times a Day	Once a Day or Less	Twice a Day	Never	Several Times a Week	Once a Month or Less
Urban	Male	48 - 59 months	Preschooler (48-71m)	Associate / Bachelor Degree	Associate / Bachelor Degree	Poor-Moderate	At Least Once a Day	Yes	Yes	Yes	5	4	3	3417.43	<=3	1-12 month(s)	1-18 month(s)	Both	Once a Day or Less	Two to Three Times a Day	Once a Day or Less	Twice a Day	Once a Day	Twice a Day	Once a Month or Less
Urban	Female	12 - 23 months	Toddler (12-47m)	Middle School / Diploma	Associate / Bachelor Degree	Poor-Moderate	At Least Once a Day	No	No	No	0	5	3	18767.2	<=3	>12 months	>18 months	Both	Once a Day or Less	Less than Twice a Day	Once a Day or Less	Never	Never	Once a Day	Once a Month or Less
Urban	Male	36 - 47 months	Toddler (12-47m)	Middle School / Diploma	Associate / Bachelor Degree	Poor-Moderate	At Least Once a Day	No	Yes	Yes	7	5	3	4329.41	4	Never	>18 months	Both	Once a Day or Less	Two to Three Times a Day	Twice a Day	Twice a Day	Never	Several Times a Week	Once a Month or Less
Urban	Male	36 - 47 months	Toddler (12-47m)	Master / PhD Degree and Above	Associate / Bachelor Degree	Good-Excellent	Never or Irregularly or Once a Week	Yes	No	Yes	2	5	3	4329.41	4	>12 months	1-18 month(s)	Both	Once a Day or Less	Two to Three Times a Day	Twice a Day	Once a Day	Once a Day	Several Times a Week	Once a Month or Less
Urban	Female	36 - 47 months	Toddler (12-47m)	Master / PhD Degree and Above	Master / PhD Degree and Above	Good-Excellent	At Least Once a Day	Yes	No	No	0	5	3	2799.48	>=5	Never	>18 months	Both	Once a Day or Less	Two to Three Times a Day	Once a Day or Less	Twice a Day	Once a Day	Several Times a Week	Once a Month or Less
Urban	Female	12 - 23 months	Toddler (12-47m)	Associate / Bachelor Degree	Associate / Bachelor Degree	Good-Excellent	At Least Once a Day	No	No	No	0	5	3	18767.2	>=5	1-12 month(s)	1-18 month(s)	Both	Once a Day or Less	Less than Twice a Day	Twice a Day	Twice a Day	Once a Day	Twice a Day	Once a Month or Less
Urban	Male	12 - 23 months	Toddler (12-47m)	Middle School / Diploma	Associate / Bachelor Degree	Poor-Moderate	Never or Irregularly or Once a Week	No	No	Yes	4	5	3	15941.6	4	Never	>18 months	Both	Once a Day or Less	Two to Three Times a Day	Once a Day or Less	Twice a Day	Never	Several Times a Week	Once a Month or Less
Urban	Male	24 - 35 months	Toddler (12-47m)	Associate / Bachelor Degree	Associate / Bachelor Degree	Poor-Moderate	At Least Once a Day	Yes	Yes	No	0	5	3	15317.4	4	Never	>18 months	Both	Once a Day or Less	Four to Five Times a Day	Twice a Day	Twice a Day	Once a Day	Once a Day	Once a Month or Less
Urban	Male	24 - 35 months	Toddler (12-47m)	Middle School / Diploma	Associate / Bachelor Degree	Poor-Moderate	Never or Irregularly or Once a Week	No	No	No	0	5	3	15317.4	4	Never	1-18 month(s)	None	Once a Day or Less	Two to Three Times a Day	Three Times a Day	Twice a Day	Once a Day	Once a Day	Once a Month or Less
Urban	Female	36 - 47 months	Toddler (12-47m)	Associate / Bachelor Degree	Master / PhD Degree and Above	Poor-Moderate	Several Times a Week (2 or 3)	Yes	Yes	Yes	1	5	3	2799.48	<=3	>12 months	>18 months	Both	Once a Day or Less	Two to Three Times a Day	Once a Day or Less	Three Times a Day or More	Once a Day	Once a Day	Once a Month or Less
Urban	Male	36 - 47 months	Toddler (12-47m)	Associate / Bachelor Degree	Associate / Bachelor Degree	Good-Excellent	Never or Irregularly or Once a Week	No	Yes	Yes	1	5	3	4329.41	4	Never	>18 months	Both	Once a Day or Less	Less than Twice a Day	Once a Day or Less	Twice a Day	Once a Day	Once a Day	Several Times a Month
Urban	Male	36 - 47 months	Toddler (12-47m)	Master / PhD Degree and Above	Master / PhD Degree and Above	Good-Excellent	Several Times a Week (2 or 3)	Yes	Yes	No	0	5	3	4329.41	<=3	Never	>18 months	Both	Once a Day or Less	Two to Three Times a Day	Twice a Day	Twice a Day	Never	Several Times a Week	Several Times a Month
Urban	Male	36 - 47 months	Toddler (12-47m)	Associate / Bachelor Degree	Master / PhD Degree and Above	Good-Excellent	At Least Once a Day	Yes	Yes	Yes	7	5	3	4329.41	<=3	>12 months	1-18 month(s)	Both	Once a Day or Less	Two to Three Times a Day	More than Three Times a Day	Twice a Day	Never	Twice a Day	Several Times a Month
Urban	Female	36 - 47 months	Toddler (12-47m)	Associate / Bachelor Degree	Associate / Bachelor Degree	Poor-Moderate	Several Times a Week (2 or 3)	No	Yes	Yes	4	5	3	2799.48	<=3	Never	>18 months	Drink or Snack	Once a Day or Less	Less than Twice a Day	Once a Day or Less	Three Times a Day or More	Once a Day	Once a Day	Once a Month or Less
Urban	Male	36 - 47 months	Toddler (12-47m)	Associate / Bachelor Degree	Associate / Bachelor Degree	Poor-Moderate	At Least Once a Day	Yes	Yes	Yes	3	5	3	4329.41	4	1-12 month(s)	>18 months	Both	Once a Day or Less	Two to Three Times a Day	Once a Day or Less	Twice a Day	Once a Day	Several Times a Week	Once a Month or Less
Urban	Female	36 - 47 months	Toddler (12-47m)	Associate / Bachelor Degree	Associate / Bachelor Degree	Good-Excellent	Several Times a Week (2 or 3)	Yes	No	No	0	5	3	2799.48	>=5	Never	1-18 month(s)	Both	Once a Day or Less	Less than Twice a Day	Once a Day or Less	Twice a Day	Once a Day	Twice a Day	Once a Month or Less
Urban	Male	48 - 59 months	Preschooler (48-71m)	Associate / Bachelor Degree	Associate / Bachelor Degree	Good-Excellent	At Least Once a Day	Yes	No	Yes	7	5	3	3417.43	4	>12 months	1-18 month(s)	Drink or Snack	Once a Day or Less	Two to Three Times a Day	Twice a Day	Once a Day	Once a Day	Several Times a Week	Once a Month or Less
Urban	Female	60 - 71 months	Preschooler (48-71m)	Associate / Bachelor Degree	Middle School / Diploma	Poor-Moderate	At Least Once a Day	Yes	Yes	Yes	12	5	3	5065.46	4	>12 months	1-18 month(s)	Both	Once a Day or Less	Less than Twice a Day	Once a Day or Less	Once a Day	Never	Several Times a Week	Several Times a Month
Urban	Male	60 - 71 months	Preschooler (48-71m)	Associate / Bachelor Degree	Associate / Bachelor Degree	Poor-Moderate	At Least Once a Day	No	No	Yes	2	5	3	6416.09	>=5	Never	>18 months	Both	Twice a Day	Two to Three Times a Day	Three Times a Day	Three Times a Day or More	Never	Once a Day	Once a Month or Less
Urban	Female	60 - 71 months	Preschooler (48-71m)	Middle School / Diploma	Associate / Bachelor Degree	Good-Excellent	At Least Once a Day	Yes	Yes	Yes	6	5	3	5065.46	<=3	Never	1-18 month(s)	Both	Never	Two to Three Times a Day	Twice a Day	Once a Day	Once a Day	Once a Day	Once a Month or Less
Urban	Male	36 - 47 months	Toddler (12-47m)	Master / PhD Degree and Above	Associate / Bachelor Degree	Poor-Moderate	At Least Once a Day	Yes	Yes	Yes	1	5	3	4329.41	<=3	1-12 month(s)	>18 months	Both	Once a Day or Less	Two to Three Times a Day	Once a Day or Less	Once a Day	Never	Once a Day	Once a Month or Less
Urban	Female	60 - 71 months	Preschooler (48-71m)	Master / PhD Degree and Above	Associate / Bachelor Degree	Good-Excellent	Several Times a Week (2 or 3)	No	Yes	Yes	11	5	3	5065.46	4	Never	>18 months	Both	Twice a Day	Less than Twice a Day	Three Times a Day	Twice a Day	Once a Day	Several Times a Week	Several Times a Month
Urban	Female	48 - 59 months	Preschooler (48-71m)	Master / PhD Degree and Above	Master / PhD Degree and Above	Good-Excellent	At Least Once a Day	No	No	Yes	6	5	3	3788.83	<=3	>12 months	1-18 month(s)	Both	Once a Day or Less	Two to Three Times a Day	Once a Day or Less	Three Times a Day or More	Once a Day	Several Times a Week	Once a Month or Less
Urban	Female	48 - 59 months	Preschooler (48-71m)	Middle School / Diploma	Middle School / Diploma	Good-Excellent	At Least Once a Day	Yes	Yes	No	0	5	3	3788.83	>=5	Never	>18 months	Drink or Snack	Twice a Day	Two to Three Times a Day	Once a Day or Less	Three Times a Day or More	Once a Day	Twice a Day	Several Times a Month
Urban	Male	60 - 71 months	Preschooler (48-71m)	Associate / Bachelor Degree	Associate / Bachelor Degree	Poor-Moderate	Never or Irregularly or Once a Week	No	Yes	Yes	17	6	3	6416.09	4	Never	>18 months	Both	Once a Day or Less	Two to Three Times a Day	Once a Day or Less	Twice a Day	Once a Day	Twice a Day	Once a Month or Less
Urban	Female	60 - 71 months	Preschooler (48-71m)	Middle School / Diploma	Middle School / Diploma	Poor-Moderate	At Least Once a Day	No	Yes	Yes	12	7	3	5065.46	>=5	1-12 month(s)	Never	Both	Twice a Day	Less than Twice a Day	Once a Day or Less	Once a Day	Never	Once a Day	Once a Month or Less
Urban	Female	60 - 71 months	Preschooler (48-71m)	Middle School / Diploma	Middle School / Diploma	Poor-Moderate	Several Times a Week (2 or 3)	Yes	Yes	Yes	7	6	3	5065.46	>=5	Never	>18 months	Both	Three Times a Day or More	Less than Twice a Day	Twice a Day	Once a Day	Never	Never	Once a Month or Less
Urban	Female	24 - 35 months	Toddler (12-47m)	Middle School / Diploma	Associate / Bachelor Degree	Poor-Moderate	Never or Irregularly or Once a Week	No	Yes	No	0	2	3	6020.83	4	Never	>18 months	Both	Twice a Day	Two to Three Times a Day	Twice a Day	Twice a Day	Once a Day	Once a Day	Several Times a Month
Urban	Female	24 - 35 months	Toddler (12-47m)	Associate / Bachelor Degree	Master / PhD Degree and Above	Poor-Moderate	Never or Irregularly or Once a Week	No	Yes	Yes	2	2	3	6020.83	4	Never	>18 months	Both	Once a Day or Less	Two to Three Times a Day	Twice a Day	Twice a Day	Twice a Day	Once a Day	Once a Month or Less
Urban	Female	24 - 35 months	Toddler (12-47m)	Associate / Bachelor Degree	Associate / Bachelor Degree	Poor-Moderate	At Least Once a Day	No	Yes	Yes	8	8	3	6020.83	4	Never	>18 months	Drink or Snack	Once a Day or Less	Two to Three Times a Day	Twice a Day	Twice a Day	Once a Day	Several Times a Week	Once a Month or Less
Urban	Female	24 - 35 months	Toddler (12-47m)	Master / PhD Degree and Above	Associate / Bachelor Degree	Good-Excellent	Several Times a Week (2 or 3)	No	Yes	Yes	5	8	3	6020.83	4	Never	1-18 month(s)	Both	Once a Day or Less	Two to Three Times a Day	Once a Day or Less	Twice a Day	Once a Day	Several Times a Week	Once a Month or Less
Urban	Female	24 - 35 months	Toddler (12-47m)	Middle School / Diploma	Associate / Bachelor Degree	Poor-Moderate	Never or Irregularly or Once a Week	No	Yes	Yes	5	7	3	6020.83	<=3	Never	>18 months	None	Once a Day or Less	Less than Twice a Day	Once a Day or Less	Once a Day	Never	Several Times a Week	Several Times a Month
Urban	Female	24 - 35 months	Toddler (12-47m)	Master / PhD Degree and Above	Master / PhD Degree and Above	Good-Excellent	Never or Irregularly or Once a Week	Yes	Yes	Yes	5	7	3	6020.83	>=5	>12 months	1-18 month(s)	Both	Twice a Day	Two to Three Times a Day	Three Times a Day	Twice a Day	Once a Day	Several Times a Week	Several Times a Month
Urban	Male	24 - 35 months	Toddler (12-47m)	Master / PhD Degree and Above	Master / PhD Degree and Above	Good-Excellent	Several Times a Week (2 or 3)	Yes	Yes	Yes	3	7	3	15317.4	>=5	1-12 month(s)	>18 months	Both	Twice a Day	Two to Three Times a Day	Twice a Day	Three Times a Day or More	Twice a Day	Several Times a Week	Once a Month or Less
Urban	Female	36 - 47 months	Toddler (12-47m)	Master / PhD Degree and Above	Master / PhD Degree and Above	Good-Excellent	At Least Once a Day	Yes	Yes	Yes	4	9	3	2799.48	<=3	>12 months	>18 months	Both	Once a Day or Less	Two to Three Times a Day	More than Three Times a Day	Once a Day	Never	Several Times a Week	Once a Month or Less
Urban	Male	36 - 47 months	Toddler (12-47m)	Associate / Bachelor Degree	Associate / Bachelor Degree	Poor-Moderate	At Least Once a Day	Yes	No	No	0	9	3	4329.41	<=3	Never	>18 months	Both	Twice a Day	Less than Twice a Day	Once a Day or Less	Once a Day	Never	Never	Once a Month or Less
Urban	Male	36 - 47 months	Toddler (12-47m)	Master / PhD Degree and Above	Associate / Bachelor Degree	Good-Excellent	At Least Once a Day	Yes	No	Yes	1	3	3	4329.41	4	>12 months	>18 months	Both	Three Times a Day or More	Two to Three Times a Day	Once a Day or Less	Once a Day	Once a Day	Several Times a Week	Once a Month or Less
Urban	Male	36 - 47 months	Toddler (12-47m)	Associate / Bachelor Degree	Master / PhD Degree and Above	Good-Excellent	At Least Once a Day	Yes	No	No	0	3	3	4329.41	>=5	Never	>18 months	Both	Once a Day or Less	Two to Three Times a Day	Once a Day or Less	Twice a Day	Never	Once a Day	Once a Month or Less
Urban	Female	36 - 47 months	Toddler (12-47m)	Associate / Bachelor Degree	Associate / Bachelor Degree	Good-Excellent	At Least Once a Day	Yes	No	Yes	1	10	3	2799.48	>=5	Never	1-18 month(s)	Both	Once a Day or Less	Two to Three Times a Day	Once a Day or Less	Once a Day	Never	Several Times a Week	Once a Month or Less
Urban	Female	36 - 47 months	Toddler (12-47m)	Associate / Bachelor Degree	Master / PhD Degree and Above	Poor-Moderate	At Least Once a Day	No	No	Yes	1	8	3	2799.48	>=5	Never	1-18 month(s)	Both	Once a Day or Less	Two to Three Times a Day	Twice a Day	Twice a Day	Once a Day	Several Times a Week	Once a Month or Less
Urban	Male	36 - 47 months	Toddler (12-47m)	Master / PhD Degree and Above	Associate / Bachelor Degree	Poor-Moderate	Never or Irregularly or Once a Week	Yes	No	No	0	8	3	4329.41	4	Never	>18 months	Both	Once a Day or Less	Two to Three Times a Day	Once a Day or Less	Once a Day	Once a Day	Several Times a Week	Once a Month or Less
Urban	Female	36 - 47 months	Toddler (12-47m)	Master / PhD Degree and Above	Master / PhD Degree and Above	Good-Excellent	At Least Once a Day	No	Yes	No	0	8	3	2799.48	>=5	Never	>18 months	Both	Twice a Day	Two to Three Times a Day	Twice a Day	Twice a Day	Twice a Day	Twice a Day	Once a Month or Less
Urban	Female	36 - 47 months	Toddler (12-47m)	Middle School / Diploma	Associate / Bachelor Degree	Poor-Moderate	At Least Once a Day	No	No	No	0	8	3	2799.48	<=3	Never	1-18 month(s)	Both	Once a Day or Less	Two to Three Times a Day	Three Times a Day	Twice a Day	Once a Day	Several Times a Week	Once a Month or Less
Urban	Female	36 - 47 months	Toddler (12-47m)	Master / PhD Degree and Above	Master / PhD Degree and Above	Good-Excellent	At Least Once a Day	No	Yes	No	0	8	3	2799.48	>=5	Never	>18 months	Both	Once a Day or Less	Two to Three Times a Day	Once a Day or Less	Twice a Day	Once a Day	Several Times a Week	Several Times a Month
Urban	Female	36 - 47 months	Toddler (12-47m)	Associate / Bachelor Degree	Associate / Bachelor Degree	Poor-Moderate	Never or Irregularly or Once a Week	No	Yes	Yes	4	6	3	2799.48	4	Never	>18 months	Both	Once a Day or Less	Two to Three Times a Day	Once a Day or Less	Twice a Day	Once a Day	Several Times a Week	Once a Month or Less
Urban	Female	36 - 47 months	Toddler (12-47m)	Middle School / Diploma	Middle School / Diploma	Poor-Moderate	At Least Once a Day	Yes	Yes	Yes	8	6	3	2799.48	4	Never	1-18 month(s)	Both	Twice a Day	Two to Three Times a Day	Twice a Day	Twice a Day	Once a Day	Once a Day	Once a Month or Less
Urban	Female	36 - 47 months	Toddler (12-47m)	Associate / Bachelor Degree	Associate / Bachelor Degree	Good-Excellent	Never or Irregularly or Once a Week	Yes	No	Yes	2	6	3	2799.48	<=3	>12 months	1-18 month(s)	Both	Never	Less than Twice a Day	Once a Day or Less	Twice a Day	Never	Several Times a Week	Once a Month or Less
Urban	Male	36 - 47 months	Toddler (12-47m)	Master / PhD Degree and Above	Master / PhD Degree and Above	Good-Excellent	Several Times a Week (2 or 3)	No	No	No	0	7	3	4329.41	<=3	>12 months	>18 months	Both	Twice a Day	Two to Three Times a Day	Once a Day or Less	Twice a Day	Once a Day	Once a Day	Once a Month or Less
Urban	Male	36 - 47 months	Toddler (12-47m)	Associate / Bachelor Degree	Master / PhD Degree and Above	Poor-Moderate	Several Times a Week (2 or 3)	Yes	No	Yes	4	7	3	4329.41	4	Never	>18 months	Both	Twice a Day	Four to Five Times a Day	Twice a Day	Three Times a Day or More	Once a Day	More than Twice a Day	Once a Month or Less
Urban	Male	36 - 47 months	Toddler (12-47m)	Master / PhD Degree and Above	Master / PhD Degree and Above	Good-Excellent	At Least Once a Day	No	Yes	No	0	7	3	4329.41	>=5	>12 months	>18 months	Both	Once a Day or Less	Four to Five Times a Day	Once a Day or Less	Once a Day	Once a Day	Twice a Day	Two to Three Times a Week
Urban	Female	48 - 59 months	Preschooler (48-71m)	Associate / Bachelor Degree	Master / PhD Degree and Above	Good-Excellent	Several Times a Week (2 or 3)	Yes	Yes	Yes	3	7	3	3788.83	>=5	Never	>18 months	Both	Once a Day or Less	Four to Five Times a Day	Twice a Day	Once a Day	Once a Day	Once a Day	Once a Month or Less
Urban	Female	36 - 47 months	Toddler (12-47m)	Master / PhD Degree and Above	Master / PhD Degree and Above	Good-Excellent	Several Times a Week (2 or 3)	Yes	No	Yes	5	7	3	2799.48	>=5	>12 months	1-18 month(s)	Both	Once a Day or Less	Less than Twice a Day	Twice a Day	Once a Day	Once a Day	Several Times a Week	Several Times a Month
Urban	Female	36 - 47 months	Toddler (12-47m)	Associate / Bachelor Degree	Associate / Bachelor Degree	Poor-Moderate	At Least Once a Day	Yes	Yes	No	0	7	3	2799.48	<=3	Never	1-18 month(s)	Both	Never	Less than Twice a Day	Once a Day or Less	Twice a Day	Never	Several Times a Week	Once a Month or Less
Urban	Female	36 - 47 months	Toddler (12-47m)	Associate / Bachelor Degree	Associate / Bachelor Degree	Poor-Moderate	At Least Once a Day	Yes	Yes	Yes	1	7	3	2799.48	<=3	Never	1-18 month(s)	Both	Never	Less than Twice a Day	Once a Day or Less	Twice a Day	Never	Several Times a Week	Once a Month or Less
Urban	Male	48 - 59 months	Preschooler (48-71m)	Master / PhD Degree and Above	Master / PhD Degree and Above	Poor-Moderate	At Least Once a Day	No	No	No	0	9	3	3417.43	4	>12 months	1-18 month(s)	Both	Once a Day or Less	Two to Three Times a Day	Twice a Day	Twice a Day	Once a Day	Twice a Day	Several Times a Month
Urban	Female	48 - 59 months	Preschooler (48-71m)	Associate / Bachelor Degree	Associate / Bachelor Degree	Good-Excellent	At Least Once a Day	Yes	No	Yes	2	9	3	3788.83	4	>12 months	>18 months	Both	Once a Day or Less	Less than Twice a Day	Once a Day or Less	Twice a Day	Once a Day	Once a Day	Once a Month or Less
Urban	Male	48 - 59 months	Preschooler (48-71m)	Associate / Bachelor Degree	Middle School / Diploma	Poor-Moderate	Never or Irregularly or Once a Week	No	Yes	Yes	7	9	3	3417.43	<=3	Never	1-18 month(s)	Both	Once a Day or Less	Less than Twice a Day	Twice a Day	Once a Day	Never	Several Times a Week	Several Times a Month
Urban	Male	48 - 59 months	Preschooler (48-71m)	Middle School / Diploma	Middle School / Diploma	Poor-Moderate	Several Times a Week (2 or 3)	Yes	No	Yes	6	9	3	3417.43	<=3	Never	>18 months	Both	Once a Day or Less	Four to Five Times a Day	Three Times a Day	Never	Never	Once a Day	Several Times a Month
Urban	Male	48 - 59 months	Preschooler (48-71m)	Associate / Bachelor Degree	Associate / Bachelor Degree	Good-Excellent	Several Times a Week (2 or 3)	Yes	Yes	Yes	4	9	3	3417.43	<=3	Never	>18 months	Both	Three Times a Day or More	Two to Three Times a Day	Once a Day or Less	Twice a Day	Never	Twice a Day	Once a Month or Less
Urban	Male	48 - 59 months	Preschooler (48-71m)	Associate / Bachelor Degree	Associate / Bachelor Degree	Poor-Moderate	At Least Once a Day	Yes	Yes	Yes	9	3	3	3417.43	>=5	>12 months	>18 months	Both	Once a Day or Less	Two to Three Times a Day	Twice a Day	Twice a Day	Once a Day	Twice a Day	Once a Month or Less
Urban	Female	48 - 59 months	Preschooler (48-71m)	Master / PhD Degree and Above	Associate / Bachelor Degree	Good-Excellent	At Least Once a Day	Yes	Yes	No	0	3	3	3788.83	<=3	Never	>18 months	Both	Never	Less than Twice a Day	Once a Day or Less	Twice a Day	Once a Day	Once a Day	Once a Month or Less
Urban	Female	48 - 59 months	Preschooler (48-71m)	Associate / Bachelor Degree	Middle School / Diploma	Poor-Moderate	At Least Once a Day	No	No	No	0	8	3	3788.83	4	Never	>18 months	Drink or Snack	Never	Two to Three Times a Day	Once a Day or Less	Three Times a Day or More	Twice a Day	More than Twice a Day	Once a Month or Less
Urban	Female	48 - 59 months	Preschooler (48-71m)	Associate / Bachelor Degree	Associate / Bachelor Degree	Good-Excellent	At Least Once a Day	Yes	Yes	Yes	4	8	3	3788.83	4	Never	1-18 month(s)	Both	Once a Day or Less	Less than Twice a Day	Once a Day or Less	Once a Day	Once a Day	Once a Day	Once a Month or Less
Urban	Female	36 - 47 months	Toddler (12-47m)	Associate / Bachelor Degree	Associate / Bachelor Degree	Good-Excellent	Several Times a Week (2 or 3)	Yes	No	No	0	8	3	2799.48	<=3	Never	>18 months	Both	Never	Two to Three Times a Day	Once a Day or Less	Twice a Day	Never	Several Times a Week	Several Times a Month
Urban	Male	48 - 59 months	Preschooler (48-71m)	Associate / Bachelor Degree	Associate / Bachelor Degree	Good-Excellent	At Least Once a Day	Yes	Yes	No	0	8	3	3417.43	>=5	Never	1-18 month(s)	Both	Twice a Day	Less than Twice a Day	Three Times a Day	Twice a Day	Once a Day	Once a Day	Several Times a Month
Urban	Female	48 - 59 months	Preschooler (48-71m)	Associate / Bachelor Degree	Associate / Bachelor Degree	Good-Excellent	At Least Once a Day	Yes	Yes	Yes	14	8	3	3788.83	4	Never	>18 months	Both	Once a Day or Less	Two to Three Times a Day	Three Times a Day	Twice a Day	Once a Day	Twice a Day	Once a Month or Less
Urban	Female	48 - 59 months	Preschooler (48-71m)	Middle School / Diploma	Middle School / Diploma	Good-Excellent	At Least Once a Day	No	Yes	Yes	3	8	3	3788.83	4	Never	>18 months	Both	Once a Day or Less	Two to Three Times a Day	More than Three Times a Day	Three Times a Day or More	Once a Day	Several Times a Week	Several Times a Month
Urban	Male	48 - 59 months	Preschooler (48-71m)	Middle School / Diploma	Associate / Bachelor Degree	Good-Excellent	At Least Once a Day	Yes	No	Yes	3	8	3	3417.43	<=3	Never	>18 months	Both	Once a Day or Less	Two to Three Times a Day	Three Times a Day	Three Times a Day or More	Once a Day	Twice a Day	Once a Month or Less
Urban	Female	36 - 47 months	Toddler (12-47m)	Associate / Bachelor Degree	Associate / Bachelor Degree	Poor-Moderate	At Least Once a Day	No	Yes	Yes	6	6	3	2799.48	<=3	1-12 month(s)	>18 months	Both	Once a Day or Less	Two to Three Times a Day	Twice a Day	Twice a Day	Never	Twice a Day	Once a Month or Less
Urban	Female	48 - 59 months	Preschooler (48-71m)	Master / PhD Degree and Above	Associate / Bachelor Degree	Good-Excellent	At Least Once a Day	Yes	Yes	Yes	11	6	3	3788.83	>=5	Never	>18 months	Both	Once a Day or Less	Less than Twice a Day	Once a Day or Less	Once a Day	Once a Day	Twice a Day	Once a Month or Less
Urban	Male	48 - 59 months	Preschooler (48-71m)	Associate / Bachelor Degree	Middle School / Diploma	Poor-Moderate	At Least Once a Day	Yes	Yes	Yes	2	6	3	3417.43	<=3	>12 months	1-18 month(s)	Both	Once a Day or Less	Two to Three Times a Day	Twice a Day	Once a Day	Once a Day	Several Times a Week	Several Times a Month
Urban	Female	48 - 59 months	Preschooler (48-71m)	Master / PhD Degree and Above	Associate / Bachelor Degree	Good-Excellent	At Least Once a Day	No	Yes	Yes	2	6	3	3788.83	<=3	>12 months	>18 months	Both	Once a Day or Less	Two to Three Times a Day	Once a Day or Less	Twice a Day	Once a Day	Once a Day	Several Times a Month
Urban	Male	48 - 59 months	Preschooler (48-71m)	Master / PhD Degree and Above	Associate / Bachelor Degree	Good-Excellent	Several Times a Week (2 or 3)	No	No	Yes	8	7	3	3417.43	<=3	>12 months	1-18 month(s)	Both	Once a Day or Less	Two to Three Times a Day	Once a Day or Less	Twice a Day	Once a Day	Once a Day	Once a Month or Less
Urban	Female	36 - 47 months	Toddler (12-47m)	Middle School / Diploma	Master / PhD Degree and Above	Good-Excellent	Never or Irregularly or Once a Week	No	Yes	No	0	7	3	2799.48	<=3	Never	1-18 month(s)	Both	Once a Day or Less	Less than Twice a Day	Once a Day or Less	Twice a Day	Once a Day	Several Times a Week	Several Times a Month
Urban	Male	48 - 59 months	Preschooler (48-71m)	Master / PhD Degree and Above	Master / PhD Degree and Above	Good-Excellent	At Least Once a Day	No	Yes	No	0	7	3	3417.43	>=5	1-12 month(s)	>18 months	Both	Once a Day or Less	Two to Three Times a Day	Twice a Day	Twice a Day	Once a Day	Several Times a Week	Several Times a Month
Urban	Female	60 - 71 months	Preschooler (48-71m)	Middle School / Diploma	Associate / Bachelor Degree	Poor-Moderate	Never or Irregularly or Once a Week	Yes	No	Yes	2	3	3	5065.46	4	Never	>18 months	Both	Once a Day or Less	Less than Twice a Day	Once a Day or Less	Once a Day	Once a Day	Several Times a Week	Once a Month or Less
Urban	Male	60 - 71 months	Preschooler (48-71m)	Associate / Bachelor Degree	Associate / Bachelor Degree	Poor-Moderate	Several Times a Week (2 or 3)	Yes	No	Yes	8	3	3	6416.09	4	Never	>18 months	Drink or Snack	Once a Day or Less	Two to Three Times a Day	Once a Day or Less	Three Times a Day or More	Never	Several Times a Week	Once a Month or Less
Urban	Female	60 - 71 months	Preschooler (48-71m)	Middle School / Diploma	Associate / Bachelor Degree	Poor-Moderate	Never or Irregularly or Once a Week	Yes	Yes	Yes	2	3	3	5065.46	4	Never	>18 months	Both	Once a Day or Less	Less than Twice a Day	Once a Day or Less	Once a Day	Once a Day	Several Times a Week	Once a Month or Less
Urban	Female	48 - 59 months	Preschooler (48-71m)	Master / PhD Degree and Above	Master / PhD Degree and Above	Good-Excellent	At Least Once a Day	No	Yes	Yes	7	3	3	3788.83	4	Never	>18 months	Both	Once a Day or Less	Four to Five Times a Day	More than Three Times a Day	Once a Day	Never	Once a Day	Once a Month or Less
Urban	Male	60 - 71 months	Preschooler (48-71m)	Middle School / Diploma	Associate / Bachelor Degree	Good-Excellent	Several Times a Week (2 or 3)	Yes	Yes	Yes	9	3	3	6416.09	<=3	>12 months	>18 months	Both	Once a Day or Less	Two to Three Times a Day	Twice a Day	Twice a Day	Once a Day	Once a Day	Once a Month or Less
Urban	Female	48 - 59 months	Preschooler (48-71m)	Middle School / Diploma	Associate / Bachelor Degree	Good-Excellent	At Least Once a Day	Yes	Yes	Yes	8	8	3	3788.83	<=3	>12 months	1-18 month(s)	Both	Never	Four to Five Times a Day	Three Times a Day	Twice a Day	Once a Day	More than Twice a Day	Several Times a Month
Urban	Male	60 - 71 months	Preschooler (48-71m)	Master / PhD Degree and Above	Associate / Bachelor Degree	Good-Excellent	At Least Once a Day	Yes	Yes	Yes	6	6	3	6416.09	<=3	Never	>18 months	Both	Once a Day or Less	Two to Three Times a Day	Twice a Day	Three Times a Day or More	Twice a Day	More than Twice a Day	Once a Month or Less
Urban	Female	48 - 59 months	Preschooler (48-71m)	Middle School / Diploma	Associate / Bachelor Degree	Good-Excellent	Several Times a Week (2 or 3)	Yes	No	Yes	3	3	3	3788.83	<=3	Never	>18 months	Both	Once a Day or Less	Less than Twice a Day	Twice a Day	Once a Day	Once a Day	Several Times a Week	Once a Month or Less
Urban	Female	24 - 35 months	Toddler (12-47m)	Master / PhD Degree and Above	Associate / Bachelor Degree	Poor-Moderate	At Least Once a Day	No	No	Yes	5	3	3	6020.83	4	Never	>18 months	Both	Twice a Day	Two to Three Times a Day	Twice a Day	Twice a Day	Never	Twice a Day	Once a Month or Less
Urban	Male	48 - 59 months	Preschooler (48-71m)	Middle School / Diploma	Middle School / Diploma	Poor-Moderate	Several Times a Week (2 or 3)	Yes	Yes	Yes	2	7	3	3417.43	<=3	Never	>18 months	Both	Once a Day or Less	Less than Twice a Day	Twice a Day	Once a Day	Once a Day	Several Times a Week	Once a Month or Less
Urban	Male	60 - 71 months	Preschooler (48-71m)	Master / PhD Degree and Above	Master / PhD Degree and Above	Poor-Moderate	Several Times a Week (2 or 3)	No	Yes	Yes	3	8	3	6416.09	>=5	Never	>18 months	Both	Twice a Day	Two to Three Times a Day	Three Times a Day	Twice a Day	Once a Day	Several Times a Week	Several Times a Month
Urban	Male	60 - 71 months	Preschooler (48-71m)	Illiterate - Reading / Writing / Primary School	Middle School / Diploma	Good-Excellent	Never or Irregularly or Once a Week	No	Yes	Yes	6	6	3	6416.09	<=3	Never	>18 months	Both	Once a Day or Less	Two to Three Times a Day	Twice a Day	Once a Day	Once a Day	Several Times a Week	Once a Month or Less
Urban	Female	36 - 47 months	Toddler (12-47m)	Middle School / Diploma	Associate / Bachelor Degree	Good-Excellent	Never or Irregularly or Once a Week	Yes	Yes	No	0	6	3	2799.48	4	Never	>18 months	Both	Once a Day or Less	Two to Three Times a Day	Once a Day or Less	Once a Day	Once a Day	Several Times a Week	Several Times a Month
Urban	Male	48 - 59 months	Preschooler (48-71m)	Middle School / Diploma	Middle School / Diploma	Poor-Moderate	At Least Once a Day	No	Yes	Yes	1	3	3	3417.43	4	Never	1-18 month(s)	Both	Never	Two to Three Times a Day	Three Times a Day	Three Times a Day or More	Never	Twice a Day	Several Times a Month
Urban	Female	36 - 47 months	Toddler (12-47m)	Associate / Bachelor Degree	Associate / Bachelor Degree	Good-Excellent	Never or Irregularly or Once a Week	No	No	No	0	5	3	2799.48	4	>12 months	>18 months	Both	Twice a Day	Two to Three Times a Day	Once a Day or Less	Twice a Day	Never	Once a Day	Two to Three Times a Week
Urban	Female	24 - 35 months	Toddler (12-47m)	Associate / Bachelor Degree	Middle School / Diploma	Good-Excellent	At Least Once a Day	No	Yes	No	0	2	3	6020.83	>=5	>12 months	1-18 month(s)	Drink or Snack	Once a Day or Less	Two to Three Times a Day	Three Times a Day	Twice a Day	Once a Day	Several Times a Week	Several Times a Month
Rural	Female	60 - 71 months	Preschooler (48-71m)	Middle School / Diploma	Middle School / Diploma	Poor-Moderate	Never or Irregularly or Once a Week	Yes	Yes	Yes	4	11	7	3984.25	4	Never	1-18 month(s)	Both	Once a Day or Less	Two to Three Times a Day	Once a Day or Less	Twice a Day	Never	Several Times a Week	Once a Month or Less
Rural	Female	48 - 59 months	Preschooler (48-71m)	Associate / Bachelor Degree	Associate / Bachelor Degree	Poor-Moderate	At Least Once a Day	Yes	No	Yes	4	11	7	1801.94	4	Never	>18 months	Both	Once a Day or Less	Two to Three Times a Day	Twice a Day	Once a Day	Once a Day	Several Times a Week	Once a Month or Less
Rural	Male	48 - 59 months	Preschooler (48-71m)	Illiterate - Reading / Writing / Primary School	Middle School / Diploma	Good-Excellent	Never or Irregularly or Once a Week	No	Yes	Yes	1	11	7	2043.35	<=3	Never	1-18 month(s)	Drink or Snack	Never	Less than Twice a Day	Once a Day or Less	Never	Once a Day	Never	Once a Month or Less
Rural	Female	12 - 23 months	Toddler (12-47m)	Middle School / Diploma	Middle School / Diploma	Good-Excellent	Never or Irregularly or Once a Week	No	Yes	Yes	8	11	7	4930	<=3	Never	1-18 month(s)	Both	Once a Day or Less	Four to Five Times a Day	Three Times a Day	Twice a Day	Twice a Day	Once a Day	Once a Month or Less
Rural	Female	24 - 35 months	Toddler (12-47m)	Middle School / Diploma	Middle School / Diploma	Poor-Moderate	Never or Irregularly or Once a Week	No	No	No	0	11	7	2288.73	<=3	1-12 month(s)	>18 months	Drink or Snack	Never	Less than Twice a Day	Once a Day or Less	Once a Day	Once a Day	Several Times a Week	Once a Month or Less
Rural	Female	48 - 59 months	Preschooler (48-71m)	Middle School / Diploma	Middle School / Diploma	Good-Excellent	Never or Irregularly or Once a Week	No	Yes	Yes	3	11	7	1801.94	4	Never	>18 months	Both	Once a Day or Less	Less than Twice a Day	Once a Day or Less	Once a Day	Once a Day	Several Times a Week	Once a Month or Less
Rural	Male	48 - 59 months	Preschooler (48-71m)	Middle School / Diploma	Associate / Bachelor Degree	Good-Excellent	Several Times a Week (2 or 3)	No	Yes	Yes	4	11	7	2043.35	<=3	Never	1-18 month(s)	Drink or Snack	Twice a Day	Two to Three Times a Day	Once a Day or Less	Twice a Day	Twice a Day	Once a Day	Once a Month or Less
Rural	Female	12 - 23 months	Toddler (12-47m)	Associate / Bachelor Degree	Middle School / Diploma	Poor-Moderate	Never or Irregularly or Once a Week	No	Yes	No	0	11	7	4930	4	Never	>18 months	Both	Once a Day or Less	Two to Three Times a Day	Twice a Day	Twice a Day	Once a Day	Once a Day	Once a Month or Less
Rural	Female	24 - 35 months	Toddler (12-47m)	Middle School / Diploma	Middle School / Diploma	Good-Excellent	Never or Irregularly or Once a Week	No	No	Yes	3	11	7	2288.73	4	Never	>18 months	Both	Twice a Day	Less than Twice a Day	Once a Day or Less	Once a Day	Once a Day	Several Times a Week	Several Times a Month
Rural	Male	48 - 59 months	Preschooler (48-71m)	Middle School / Diploma	Middle School / Diploma	Poor-Moderate	Never or Irregularly or Once a Week	No	Yes	Yes	11	11	7	2043.35	>=5	Never	>18 months	Both	Once a Day or Less	Four to Five Times a Day	Twice a Day	Twice a Day	Once a Day	Several Times a Week	Once a Month or Less
Rural	Female	60 - 71 months	Preschooler (48-71m)	Middle School / Diploma	Middle School / Diploma	Poor-Moderate	Never or Irregularly or Once a Week	No	Yes	Yes	1	11	7	3984.25	4	Never	>18 months	Both	Twice a Day	Two to Three Times a Day	Once a Day or Less	Twice a Day	Once a Day	Twice a Day	Once a Month or Less
Urban	Male	12 - 23 months	Toddler (12-47m)	Master / PhD Degree and Above	Associate / Bachelor Degree	Good-Excellent	Never or Irregularly or Once a Week	No	No	Yes	2	12	3	15941.6	>=5	Never	1-18 month(s)	Both	Twice a Day	Less than Twice a Day	Twice a Day	Twice a Day	Twice a Day	Several Times a Week	Once a Month or Less
Rural	Male	24 - 35 months	Toddler (12-47m)	Middle School / Diploma	Associate / Bachelor Degree	Poor-Moderate	At Least Once a Day	No	Yes	Yes	4	11	7	5246	<=3	Never	>18 months	Drink or Snack	Once a Day or Less	Less than Twice a Day	Once a Day or Less	Once a Day	Never	Several Times a Week	Once a Month or Less
Rural	Female	48 - 59 months	Preschooler (48-71m)	Illiterate - Reading / Writing / Primary School	Middle School / Diploma	Poor-Moderate	Never or Irregularly or Once a Week	No	Yes	Yes	11	11	7	1801.94	4	Never	>18 months	Both	Once a Day or Less	Two to Three Times a Day	Twice a Day	Once a Day	Once a Day	Once a Day	Once a Month or Less
Rural	Female	48 - 59 months	Preschooler (48-71m)	Middle School / Diploma	Middle School / Diploma	Poor-Moderate	Several Times a Week (2 or 3)	No	Yes	Yes	10	11	7	1801.94	4	1-12 month(s)	1-18 month(s)	Both	Once a Day or Less	Two to Three Times a Day	Three Times a Day	Twice a Day	Once a Day	Several Times a Week	Once a Month or Less
Rural	Female	60 - 71 months	Preschooler (48-71m)	Middle School / Diploma	Middle School / Diploma	Poor-Moderate	Never or Irregularly or Once a Week	No	Yes	Yes	17	11	7	3984.25	4	Never	>18 months	Both	Once a Day or Less	Less than Twice a Day	Twice a Day	Once a Day	Once a Day	Several Times a Week	Once a Month or Less
Rural	Female	36 - 47 months	Toddler (12-47m)	Illiterate - Reading / Writing / Primary School	Middle School / Diploma	Poor-Moderate	Never or Irregularly or Once a Week	No	No	Yes	1	11	7	2206	4	Never	>18 months	Both	Once a Day or Less	Less than Twice a Day	Twice a Day	Once a Day	Once a Day	Several Times a Week	Several Times a Month
Rural	Female	60 - 71 months	Preschooler (48-71m)	Middle School / Diploma	Middle School / Diploma	Poor-Moderate	Never or Irregularly or Once a Week	No	Yes	Yes	3	11	7	3984.25	4	Never	>18 months	Both	Once a Day or Less	Less than Twice a Day	Twice a Day	Once a Day	Once a Day	Several Times a Week	Once a Month or Less
Rural	Male	24 - 35 months	Toddler (12-47m)	Middle School / Diploma	Associate / Bachelor Degree	Poor-Moderate	Never or Irregularly or Once a Week	No	Yes	Yes	1	11	7	5246	4	Never	>18 months	Both	Once a Day or Less	Less than Twice a Day	Twice a Day	Twice a Day	Twice a Day	Once a Day	Several Times a Month
Rural	Male	48 - 59 months	Preschooler (48-71m)	Middle School / Diploma	Middle School / Diploma	Poor-Moderate	Never or Irregularly or Once a Week	No	Yes	Yes	7	11	7	2043.35	4	Never	>18 months	Both	Once a Day or Less	Two to Three Times a Day	Once a Day or Less	Twice a Day	Twice a Day	Once a Day	Several Times a Month
Urban	Female	48 - 59 months	Preschooler (48-71m)	Master / PhD Degree and Above	Associate / Bachelor Degree	Good-Excellent	Never or Irregularly or Once a Week	No	Yes	Yes	1	12	3	3788.83	4	>12 months	Never	Both	Once a Day or Less	Two to Three Times a Day	Once a Day or Less	Twice a Day	Twice a Day	Once a Day	Once a Month or Less
Rural	Female	36 - 47 months	Toddler (12-47m)	Illiterate - Reading / Writing / Primary School	Middle School / Diploma	Poor-Moderate	Never or Irregularly or Once a Week	No	Yes	Yes	2	11	7	2206	<=3	Never	>18 months	Both	Once a Day or Less	Two to Three Times a Day	Three Times a Day	Twice a Day	Twice a Day	Several Times a Week	Once a Month or Less
Rural	Female	36 - 47 months	Toddler (12-47m)	Middle School / Diploma	Middle School / Diploma	Poor-Moderate	Never or Irregularly or Once a Week	No	Yes	No	0	13	7	2206	>=5	Never	1-18 month(s)	Both	Once a Day or Less	More than Five Times a Day	More than Three Times a Day	Three Times a Day or More	More than Twice a Day	More than Twice a Day	Once a Month or Less
Rural	Male	36 - 47 months	Toddler (12-47m)	Middle School / Diploma	Middle School / Diploma	Poor-Moderate	At Least Once a Day	Yes	Yes	Yes	1	13	7	8836.75	>=5	Never	1-18 month(s)	Both	Once a Day or Less	Two to Three Times a Day	Twice a Day	Three Times a Day or More	Once a Day	Twice a Day	Several Times a Month
Rural	Male	12 - 23 months	Toddler (12-47m)	Associate / Bachelor Degree	Middle School / Diploma	Good-Excellent	At Least Once a Day	Yes	No	No	0	13	7	9521.5	4	Never	1-18 month(s)	Both	Once a Day or Less	Two to Three Times a Day	Twice a Day	Twice a Day	Once a Day	Once a Day	Once a Month or Less
Rural	Male	60 - 71 months	Preschooler (48-71m)	Associate / Bachelor Degree	Middle School / Diploma	Good-Excellent	At Least Once a Day	Yes	Yes	Yes	5	13	7	11065.3	>=5	Never	>18 months	Both	Once a Day or Less	Less than Twice a Day	Three Times a Day	Twice a Day	Never	Once a Day	Several Times a Month
Rural	Female	48 - 59 months	Preschooler (48-71m)	Middle School / Diploma	Associate / Bachelor Degree	Poor-Moderate	Several Times a Week (2 or 3)	No	Yes	No	0	13	7	1801.94	>=5	1-12 month(s)	>18 months	Both	Three Times a Day or More	Two to Three Times a Day	Once a Day or Less	Three Times a Day or More	Twice a Day	Once a Day	Several Times a Month
Rural	Male	48 - 59 months	Preschooler (48-71m)	Middle School / Diploma	Associate / Bachelor Degree	Poor-Moderate	At Least Once a Day	No	No	Yes	3	14	7	2043.35	4	Never	>18 months	Both	Once a Day or Less	Less than Twice a Day	Twice a Day	Once a Day	Once a Day	Several Times a Week	Once a Month or Less
Rural	Female	48 - 59 months	Preschooler (48-71m)	Middle School / Diploma	Middle School / Diploma	Good-Excellent	At Least Once a Day	Yes	Yes	No	0	14	7	1801.94	<=3	Never	>18 months	Drink or Snack	Never	Less than Twice a Day	Once a Day or Less	Once a Day	Once a Day	Several Times a Week	Once a Month or Less
Rural	Male	24 - 35 months	Toddler (12-47m)	Master / PhD Degree and Above	Associate / Bachelor Degree	Good-Excellent	Never or Irregularly or Once a Week	Yes	Yes	No	0	14	7	5246	4	Never	>18 months	Both	Once a Day or Less	Less than Twice a Day	Once a Day or Less	Once a Day	Once a Day	Once a Day	Once a Month or Less
Rural	Male	48 - 59 months	Preschooler (48-71m)	Middle School / Diploma	Associate / Bachelor Degree	Good-Excellent	Never or Irregularly or Once a Week	No	No	No	0	14	7	2043.35	>=5	>12 months	>18 months	Both	Once a Day or Less	Two to Three Times a Day	Once a Day or Less	Twice a Day	Once a Day	Once a Day	Once a Month or Less
Rural	Female	36 - 47 months	Toddler (12-47m)	Associate / Bachelor Degree	Associate / Bachelor Degree	Poor-Moderate	At Least Once a Day	No	No	Yes	1	14	7	2206	>=5	Never	>18 months	Both	Once a Day or Less	Less than Twice a Day	Once a Day or Less	Twice a Day	Once a Day	Once a Day	Once a Month or Less
Rural	Female	24 - 35 months	Toddler (12-47m)	Middle School / Diploma	Middle School / Diploma	Good-Excellent	Never or Irregularly or Once a Week	No	Yes	Yes	4	14	7	2288.73	<=3	1-12 month(s)	>18 months	Both	Never	Less than Twice a Day	Three Times a Day	Twice a Day	Once a Day	Once a Day	Once a Month or Less
Rural	Female	48 - 59 months	Preschooler (48-71m)	Middle School / Diploma	Middle School / Diploma	Good-Excellent	Never or Irregularly or Once a Week	No	No	Yes	2	14	7	1801.94	>=5	Never	>18 months	Drink or Snack	Twice a Day	Two to Three Times a Day	Twice a Day	Twice a Day	Once a Day	Several Times a Week	Once a Month or Less
Rural	Female	36 - 47 months	Toddler (12-47m)	Middle School / Diploma	Middle School / Diploma	Good-Excellent	Never or Irregularly or Once a Week	No	Yes	Yes	7	14	7	2206	4	Never	>18 months	Both	Once a Day or Less	Less than Twice a Day	Twice a Day	Once a Day	Once a Day	Once a Day	Once a Month or Less
Rural	Female	24 - 35 months	Toddler (12-47m)	Illiterate - Reading / Writing / Primary School	Associate / Bachelor Degree	Poor-Moderate	Never or Irregularly or Once a Week	No	No	Yes	2	14	7	2288.73	<=3	Never	>18 months	Both	Never	Two to Three Times a Day	Twice a Day	Once a Day	Once a Day	Several Times a Week	Once a Month or Less
Rural	Female	24 - 35 months	Toddler (12-47m)	Associate / Bachelor Degree	Associate / Bachelor Degree	Poor-Moderate	At Least Once a Day	No	Yes	Yes	2	14	7	2288.73	<=3	Never	>18 months	Both	Once a Day or Less	Two to Three Times a Day	Twice a Day	Twice a Day	Once a Day	Twice a Day	Once a Month or Less
Rural	Male	36 - 47 months	Toddler (12-47m)	Middle School / Diploma	Middle School / Diploma	Poor-Moderate	Never or Irregularly or Once a Week	No	Yes	Yes	17	14	7	8836.75	>=5	>12 months	>18 months	Both	Twice a Day	Two to Three Times a Day	Once a Day or Less	Once a Day	Never	Several Times a Week	Several Times a Month
Rural	Male	48 - 59 months	Preschooler (48-71m)	Associate / Bachelor Degree	Associate / Bachelor Degree	Poor-Moderate	Several Times a Week (2 or 3)	No	No	Yes	11	14	7	2043.35	4	Never	>18 months	Drink or Snack	Never	Two to Three Times a Day	Twice a Day	Twice a Day	Once a Day	Several Times a Week	Once a Month or Less
Rural	Female	24 - 35 months	Toddler (12-47m)	Middle School / Diploma	Associate / Bachelor Degree	Good-Excellent	Never or Irregularly or Once a Week	No	Yes	No	0	14	7	2288.73	>=5	1-12 month(s)	1-18 month(s)	Both	Once a Day or Less	Less than Twice a Day	Once a Day or Less	Twice a Day	Once a Day	Several Times a Week	Once a Month or Less
Rural	Male	36 - 47 months	Toddler (12-47m)	Associate / Bachelor Degree	Middle School / Diploma	Good-Excellent	Never or Irregularly or Once a Week	Yes	Yes	Yes	4	14	7	8836.75	>=5	Never	>18 months	Both	Once a Day or Less	Less than Twice a Day	Once a Day or Less	Twice a Day	Once a Day	Several Times a Week	Once a Month or Less
Rural	Male	48 - 59 months	Preschooler (48-71m)	Master / PhD Degree and Above	Middle School / Diploma	Good-Excellent	Never or Irregularly or Once a Week	No	Yes	Yes	8	14	7	2043.35	4	Never	>18 months	Both	Once a Day or Less	Two to Three Times a Day	Twice a Day	Twice a Day	Twice a Day	Once a Day	Once a Month or Less
Rural	Male	24 - 35 months	Toddler (12-47m)	Associate / Bachelor Degree	Middle School / Diploma	Good-Excellent	Never or Irregularly or Once a Week	No	Yes	Yes	2	14	7	5246	4	Never	>18 months	Both	Once a Day or Less	Two to Three Times a Day	Once a Day or Less	Once a Day	Once a Day	Once a Day	Once a Month or Less
Urban	Male	48 - 59 months	Preschooler (48-71m)	Illiterate - Reading / Writing / Primary School	Middle School / Diploma	Good-Excellent	At Least Once a Day	Yes	Yes	Yes	8	15	3	3417.43	>=5	Never	>18 months	Both	Twice a Day	More than Five Times a Day	More than Three Times a Day	Three Times a Day or More	Twice a Day	More than Twice a Day	Several Times a Month
Rural	Female	36 - 47 months	Toddler (12-47m)	Middle School / Diploma	Associate / Bachelor Degree	Good-Excellent	Never or Irregularly or Once a Week	No	Yes	No	0	14	7	2206	<=3	Never	>18 months	Both	Once a Day or Less	Two to Three Times a Day	Twice a Day	Twice a Day	Once a Day	Twice a Day	Once a Month or Less
Rural	Female	36 - 47 months	Toddler (12-47m)	Associate / Bachelor Degree	Associate / Bachelor Degree	Good-Excellent	Never or Irregularly or Once a Week	Yes	No	Yes	4	14	7	2206	<=3	Never	>18 months	Both	Once a Day or Less	Two to Three Times a Day	Once a Day or Less	Once a Day	Once a Day	Once a Day	Once a Month or Less
Rural	Female	60 - 71 months	Preschooler (48-71m)	Middle School / Diploma	Middle School / Diploma	Poor-Moderate	At Least Once a Day	No	Yes	Yes	8	14	7	3984.25	4	Never	>18 months	Both	Twice a Day	Two to Three Times a Day	Once a Day or Less	Three Times a Day or More	Once a Day	Several Times a Week	Several Times a Month
Rural	Female	24 - 35 months	Toddler (12-47m)	Middle School / Diploma	Middle School / Diploma	Good-Excellent	Never or Irregularly or Once a Week	No	No	No	0	14	7	2288.73	>=5	Never	1-18 month(s)	Both	Once a Day or Less	Two to Three Times a Day	Twice a Day	Twice a Day	Once a Day	Several Times a Week	Once a Month or Less
Rural	Female	36 - 47 months	Toddler (12-47m)	Associate / Bachelor Degree	Middle School / Diploma	Poor-Moderate	At Least Once a Day	No	Yes	Yes	4	14	7	2206	4	Never	>18 months	Both	Once a Day or Less	Less than Twice a Day	Twice a Day	Twice a Day	Once a Day	Several Times a Week	Once a Month or Less
Rural	Female	24 - 35 months	Toddler (12-47m)	Associate / Bachelor Degree	Associate / Bachelor Degree	Good-Excellent	At Least Once a Day	No	Yes	Yes	10	14	7	2288.73	4	Never	>18 months	Both	Once a Day or Less	Two to Three Times a Day	Twice a Day	Once a Day	Once a Day	Several Times a Week	Once a Month or Less
Rural	Male	48 - 59 months	Preschooler (48-71m)	Middle School / Diploma	Middle School / Diploma	Good-Excellent	At Least Once a Day	Yes	Yes	Yes	1	14	7	2043.35	>=5	Never	>18 months	Both	Twice a Day	More than Five Times a Day	More than Three Times a Day	Three Times a Day or More	Twice a Day	More than Twice a Day	Several Times a Month
Rural	Male	24 - 35 months	Toddler (12-47m)	Illiterate - Reading / Writing / Primary School	Associate / Bachelor Degree	Poor-Moderate	Never or Irregularly or Once a Week	No	Yes	Yes	6	14	7	5246	>=5	Never	>18 months	Both	Once a Day or Less	Less than Twice a Day	Twice a Day	Once a Day	Once a Day	Several Times a Week	Once a Month or Less
Rural	Male	48 - 59 months	Preschooler (48-71m)	Illiterate - Reading / Writing / Primary School	Middle School / Diploma	Poor-Moderate	Never or Irregularly or Once a Week	No	Yes	Yes	8	16	7	2043.35	>=5	1-12 month(s)	>18 months	Both	Three Times a Day or More	Two to Three Times a Day	Twice a Day	Once a Day	Once a Day	Once a Day	Once a Month or Less
Rural	Male	48 - 59 months	Preschooler (48-71m)	Middle School / Diploma	Illiterate - Reading / Writing / Primary School	Good-Excellent	At Least Once a Day	Yes	Yes	Yes	6	17	7	2043.35	<=3	Never	>18 months	Both	Once a Day or Less	Less than Twice a Day	Twice a Day	Twice a Day	Once a Day	Several Times a Week	Once a Month or Less
Rural	Male	24 - 35 months	Toddler (12-47m)	Associate / Bachelor Degree	Associate / Bachelor Degree	Good-Excellent	Never or Irregularly or Once a Week	No	Yes	Yes	2	16	7	5246	4	>12 months	1-18 month(s)	Both	Once a Day or Less	Two to Three Times a Day	Twice a Day	Once a Day	Never	Several Times a Week	Once a Month or Less
Rural	Male	36 - 47 months	Toddler (12-47m)	Associate / Bachelor Degree	Associate / Bachelor Degree	Poor-Moderate	Never or Irregularly or Once a Week	No	Yes	Yes	1	16	7	8836.75	4	Never	1-18 month(s)	Drink or Snack	Once a Day or Less	Less than Twice a Day	Once a Day or Less	Once a Day	Once a Day	Several Times a Week	Once a Month or Less
Rural	Female	36 - 47 months	Toddler (12-47m)	Illiterate - Reading / Writing / Primary School	Middle School / Diploma	Poor-Moderate	Never or Irregularly or Once a Week	No	No	Yes	6	16	7	2206	4	1-12 month(s)	>18 months	Both	Once a Day or Less	Two to Three Times a Day	Three Times a Day	Once a Day	Once a Day	Once a Day	Once a Month or Less
Rural	Female	36 - 47 months	Toddler (12-47m)	Middle School / Diploma	Middle School / Diploma	Good-Excellent	Never or Irregularly or Once a Week	No	Yes	Yes	7	16	7	2206	4	>12 months	Never	Both	Once a Day or Less	Less than Twice a Day	Once a Day or Less	Once a Day	Once a Day	Several Times a Week	Once a Month or Less
Rural	Female	48 - 59 months	Preschooler (48-71m)	Associate / Bachelor Degree	Associate / Bachelor Degree	Good-Excellent	At Least Once a Day	Yes	Yes	Yes	10	16	7	1801.94	4	Never	1-18 month(s)	Both	Once a Day or Less	Two to Three Times a Day	Twice a Day	Once a Day	Never	Several Times a Week	Once a Month or Less
Rural	Male	60 - 71 months	Preschooler (48-71m)	Associate / Bachelor Degree	Associate / Bachelor Degree	Poor-Moderate	Several Times a Week (2 or 3)	Yes	Yes	Yes	2	16	7	11065.3	>=5	Never	>18 months	Both	Once a Day or Less	Less than Twice a Day	Twice a Day	Twice a Day	Once a Day	Once a Day	Once a Month or Less
Rural	Female	12 - 23 months	Toddler (12-47m)	Illiterate - Reading / Writing / Primary School	Middle School / Diploma	Poor-Moderate	Never or Irregularly or Once a Week	No	No	No	0	16	7	4930	4	Never	>18 months	Both	Never	Less than Twice a Day	Twice a Day	Once a Day	Once a Day	Several Times a Week	Once a Month or Less
Rural	Female	48 - 59 months	Preschooler (48-71m)	Middle School / Diploma	Middle School / Diploma	Poor-Moderate	Never or Irregularly or Once a Week	No	Yes	Yes	9	16	7	1801.94	4	Never	Never	Both	Once a Day or Less	Less than Twice a Day	Twice a Day	Once a Day	Once a Day	Several Times a Week	Once a Month or Less
Rural	Female	12 - 23 months	Toddler (12-47m)	Middle School / Diploma	Middle School / Diploma	Poor-Moderate	Never or Irregularly or Once a Week	No	No	No	0	16	7	4930	4	Never	1-18 month(s)	Drink or Snack	Never	Less than Twice a Day	Twice a Day	Once a Day	Never	Once a Day	Once a Month or Less
Rural	Female	48 - 59 months	Preschooler (48-71m)	Middle School / Diploma	Middle School / Diploma	Poor-Moderate	At Least Once a Day	Yes	Yes	Yes	12	16	7	1801.94	>=5	Never	1-18 month(s)	Both	Once a Day or Less	Four to Five Times a Day	Three Times a Day	Twice a Day	Once a Day	Several Times a Week	Once a Month or Less
Rural	Female	12 - 23 months	Toddler (12-47m)	Middle School / Diploma	Middle School / Diploma	Poor-Moderate	Never or Irregularly or Once a Week	No	No	No	0	16	7	4930	<=3	Never	1-18 month(s)	Both	Never	Less than Twice a Day	Once a Day or Less	Once a Day	Once a Day	Several Times a Week	Once a Month or Less
Rural	Male	48 - 59 months	Preschooler (48-71m)	Middle School / Diploma	Middle School / Diploma	Good-Excellent	Never or Irregularly or Once a Week	No	Yes	Yes	10	16	7	2043.35	4	Never	>18 months	Both	Once a Day or Less	Two to Three Times a Day	Twice a Day	Once a Day	Once a Day	Several Times a Week	Once a Month or Less
Rural	Female	48 - 59 months	Preschooler (48-71m)	Middle School / Diploma	Middle School / Diploma	Poor-Moderate	At Least Once a Day	No	Yes	Yes	7	16	7	1801.94	4	Never	>18 months	Both	Once a Day or Less	Less than Twice a Day	Twice a Day	Once a Day	Once a Day	Several Times a Week	Once a Month or Less
Rural	Male	12 - 23 months	Toddler (12-47m)	Middle School / Diploma	Middle School / Diploma	Poor-Moderate	Never or Irregularly or Once a Week	No	No	Yes	5	16	7	9521.5	<=3	Never	>18 months	None	Three Times a Day or More	Two to Three Times a Day	Twice a Day	Twice a Day	Once a Day	Several Times a Week	Once a Month or Less
Rural	Female	12 - 23 months	Toddler (12-47m)	Middle School / Diploma	Middle School / Diploma	Poor-Moderate	Never or Irregularly or Once a Week	No	No	No	0	16	7	4930	4	Never	1-18 month(s)	Both	Once a Day or Less	Less than Twice a Day	Once a Day or Less	Once a Day	Once a Day	Several Times a Week	Once a Month or Less
Rural	Female	36 - 47 months	Toddler (12-47m)	Middle School / Diploma	Middle School / Diploma	Good-Excellent	At Least Once a Day	No	No	Yes	3	16	7	2206	<=3	Never	>18 months	Both	Once a Day or Less	Two to Three Times a Day	Twice a Day	Once a Day	Once a Day	Several Times a Week	Once a Month or Less
Rural	Female	24 - 35 months	Toddler (12-47m)	Associate / Bachelor Degree	Associate / Bachelor Degree	Poor-Moderate	Never or Irregularly or Once a Week	No	No	No	0	18	7	2288.73	4	1-12 month(s)	1-18 month(s)	Both	Once a Day or Less	Two to Three Times a Day	Twice a Day	Twice a Day	Never	Several Times a Week	Once a Month or Less
Rural	Female	48 - 59 months	Preschooler (48-71m)	Middle School / Diploma	Middle School / Diploma	Poor-Moderate	At Least Once a Day	No	No	Yes	9	18	7	1801.94	<=3	Never	>18 months	None	Never	Less than Twice a Day	Twice a Day	Once a Day	Once a Day	Several Times a Week	Several Times a Month
Rural	Female	36 - 47 months	Toddler (12-47m)	Middle School / Diploma	Associate / Bachelor Degree	Good-Excellent	At Least Once a Day	Yes	Yes	Yes	2	18	7	2206	<=3	Never	>18 months	Both	Once a Day or Less	Less than Twice a Day	Once a Day or Less	Twice a Day	Once a Day	Once a Day	Once a Month or Less
Rural	Male	48 - 59 months	Preschooler (48-71m)	Middle School / Diploma	Illiterate - Reading / Writing / Primary School	Poor-Moderate	Never or Irregularly or Once a Week	Yes	Yes	No	0	18	7	2043.35	4	Never	1-18 month(s)	Both	Once a Day or Less	Less than Twice a Day	Twice a Day	Once a Day	Once a Day	More than Twice a Day	Once a Month or Less
Rural	Female	60 - 71 months	Preschooler (48-71m)	Middle School / Diploma	Illiterate - Reading / Writing / Primary School	Poor-Moderate	At Least Once a Day	No	Yes	Yes	2	18	7	3984.25	4	Never	1-18 month(s)	Both	Once a Day or Less	Less than Twice a Day	Twice a Day	Once a Day	Once a Day	More than Twice a Day	Once a Month or Less
Rural	Female	48 - 59 months	Preschooler (48-71m)	Middle School / Diploma	Middle School / Diploma	Poor-Moderate	Never or Irregularly or Once a Week	No	No	Yes	1	18	7	1801.94	>=5	Never	>18 months	Both	Twice a Day	Two to Three Times a Day	Twice a Day	Once a Day	Never	Once a Day	Once a Month or Less
Rural	Female	36 - 47 months	Toddler (12-47m)	Middle School / Diploma	Associate / Bachelor Degree	Good-Excellent	Several Times a Week (2 or 3)	No	Yes	Yes	1	18	7	2206	4	Never	1-18 month(s)	Both	Once a Day or Less	Two to Three Times a Day	Twice a Day	Once a Day	Once a Day	Several Times a Week	Once a Month or Less
Rural	Female	60 - 71 months	Preschooler (48-71m)	Middle School / Diploma	Illiterate - Reading / Writing / Primary School	Poor-Moderate	Never or Irregularly or Once a Week	No	Yes	Yes	11	18	7	3984.25	4	Never	>18 months	Both	Once a Day or Less	Less than Twice a Day	Once a Day or Less	Twice a Day	Never	Twice a Day	Once a Month or Less
Rural	Male	48 - 59 months	Preschooler (48-71m)	Middle School / Diploma	Associate / Bachelor Degree	Poor-Moderate	Never or Irregularly or Once a Week	No	No	Yes	8	18	7	2043.35	>=5	Never	>18 months	Both	Once a Day or Less	Four to Five Times a Day	Twice a Day	Three Times a Day or More	Twice a Day	Twice a Day	Once a Month or Less
Rural	Female	60 - 71 months	Preschooler (48-71m)	Middle School / Diploma	Associate / Bachelor Degree	Poor-Moderate	At Least Once a Day	Yes	No	Yes	6	18	7	3984.25	<=3	Never	>18 months	Both	Once a Day or Less	Two to Three Times a Day	Once a Day or Less	Twice a Day	Once a Day	Several Times a Week	Once a Month or Less
Rural	Female	24 - 35 months	Toddler (12-47m)	Middle School / Diploma	Middle School / Diploma	Poor-Moderate	Several Times a Week (2 or 3)	Yes	No	No	0	18	7	2288.73	>=5	Never	>18 months	None	Once a Day or Less	Two to Three Times a Day	Twice a Day	Twice a Day	Once a Day	Several Times a Week	Several Times a Month
Rural	Female	48 - 59 months	Preschooler (48-71m)	Illiterate - Reading / Writing / Primary School	Middle School / Diploma	Poor-Moderate	Never or Irregularly or Once a Week	No	Yes	No	0	18	7	1801.94	4	Never	>18 months	None	Once a Day or Less	Two to Three Times a Day	Once a Day or Less	Once a Day	Once a Day	Several Times a Week	Once a Month or Less
Rural	Female	48 - 59 months	Preschooler (48-71m)	Middle School / Diploma	Middle School / Diploma	Poor-Moderate	At Least Once a Day	No	Yes	Yes	10	18	7	1801.94	<=3	Never	>18 months	Both	Never	Less than Twice a Day	Once a Day or Less	Once a Day	Never	Several Times a Week	Once a Month or Less
Rural	Male	24 - 35 months	Toddler (12-47m)	Middle School / Diploma	Middle School / Diploma	Good-Excellent	Several Times a Week (2 or 3)	No	Yes	Yes	12	18	7	5246	<=3	>12 months	>18 months	None	Never	Less than Twice a Day	Three Times a Day	Once a Day	Once a Day	Several Times a Week	Once a Month or Less
Rural	Male	60 - 71 months	Preschooler (48-71m)	Middle School / Diploma	Middle School / Diploma	Good-Excellent	Several Times a Week (2 or 3)	No	Yes	Yes	15	18	7	11065.3	4	>12 months	>18 months	None	Never	Less than Twice a Day	Three Times a Day	Once a Day	Once a Day	Several Times a Week	Once a Month or Less
Rural	Male	12 - 23 months	Toddler (12-47m)	Middle School / Diploma	Middle School / Diploma	Poor-Moderate	Never or Irregularly or Once a Week	No	No	No	0	18	7	9521.5	4	1-12 month(s)	1-18 month(s)	Both	Never	Two to Three Times a Day	Once a Day or Less	Once a Day	Never	Several Times a Week	Once a Month or Less
Rural	Female	24 - 35 months	Toddler (12-47m)	Associate / Bachelor Degree	Associate / Bachelor Degree	Poor-Moderate	Never or Irregularly or Once a Week	No	No	No	0	18	7	2288.73	4	1-12 month(s)	1-18 month(s)	Both	Once a Day or Less	Less than Twice a Day	Once a Day or Less	Once a Day	Once a Day	Several Times a Week	Once a Month or Less
Rural	Female	36 - 47 months	Toddler (12-47m)	Middle School / Diploma	Middle School / Diploma	Poor-Moderate	Never or Irregularly or Once a Week	No	No	No	0	18	7	2206	>=5	1-12 month(s)	1-18 month(s)	Both	Once a Day or Less	Less than Twice a Day	Twice a Day	Once a Day	Once a Day	Several Times a Week	Once a Month or Less
Rural	Female	24 - 35 months	Toddler (12-47m)	Associate / Bachelor Degree	Associate / Bachelor Degree	Good-Excellent	Never or Irregularly or Once a Week	No	Yes	Yes	8	18	7	2288.73	4	Never	>18 months	Both	Once a Day or Less	Two to Three Times a Day	Once a Day or Less	Twice a Day	Twice a Day	Several Times a Week	Once a Month or Less
Rural	Male	48 - 59 months	Preschooler (48-71m)	Associate / Bachelor Degree	Associate / Bachelor Degree	Poor-Moderate	At Least Once a Day	Yes	No	Yes	10	18	7	2043.35	>=5	Never	>18 months	Both	Once a Day or Less	Less than Twice a Day	Twice a Day	Once a Day	Once a Day	Several Times a Week	Once a Month or Less
Rural	Male	12 - 23 months	Toddler (12-47m)	Middle School / Diploma	Middle School / Diploma	Poor-Moderate	Never or Irregularly or Once a Week	No	No	No	0	18	7	9521.5	>=5	1-12 month(s)	1-18 month(s)	Drink or Snack	Once a Day or Less	Less than Twice a Day	Twice a Day	Once a Day	Once a Day	Several Times a Week	Once a Month or Less
Rural	Male	48 - 59 months	Preschooler (48-71m)	Middle School / Diploma	Middle School / Diploma	Poor-Moderate	Several Times a Week (2 or 3)	Yes	Yes	Yes	8	18	7	2043.35	<=3	>12 months	>18 months	Drink or Snack	Twice a Day	Two to Three Times a Day	Once a Day or Less	Twice a Day	Once a Day	Several Times a Week	Once a Month or Less
Rural	Female	24 - 35 months	Toddler (12-47m)	Middle School / Diploma	Illiterate - Reading / Writing / Primary School	Poor-Moderate	Never or Irregularly or Once a Week	Yes	No	Yes	2	18	7	2288.73	4	Never	>18 months	Both	Once a Day or Less	Two to Three Times a Day	Twice a Day	Once a Day	Once a Day	More than Twice a Day	Once a Month or Less
Rural	Female	48 - 59 months	Preschooler (48-71m)	Illiterate - Reading / Writing / Primary School	Illiterate - Reading / Writing / Primary School	Poor-Moderate	Never or Irregularly or Once a Week	No	Yes	Yes	8	18	7	1801.94	<=3	Never	>18 months	Both	Once a Day or Less	Two to Three Times a Day	Twice a Day	Once a Day	Once a Day	Several Times a Week	Once a Month or Less
Rural	Female	36 - 47 months	Toddler (12-47m)	Illiterate - Reading / Writing / Primary School	Middle School / Diploma	Poor-Moderate	Never or Irregularly or Once a Week	No	Yes	Yes	7	18	7	2206	4	Never	>18 months	Both	Once a Day or Less	Two to Three Times a Day	Twice a Day	Once a Day	Once a Day	Several Times a Week	Once a Month or Less
Rural	Male	48 - 59 months	Preschooler (48-71m)	Middle School / Diploma	Middle School / Diploma	Poor-Moderate	Never or Irregularly or Once a Week	No	Yes	Yes	9	18	7	2043.35	<=3	Never	>18 months	Both	Once a Day or Less	Two to Three Times a Day	Once a Day or Less	Once a Day	Once a Day	Several Times a Week	Once a Month or Less
Rural	Female	12 - 23 months	Toddler (12-47m)	Middle School / Diploma	Middle School / Diploma	Poor-Moderate	Never or Irregularly or Once a Week	No	Yes	No	0	18	7	4930	4	Never	1-18 month(s)	Drink or Snack	Once a Day or Less	Less than Twice a Day	Once a Day or Less	Once a Day	Once a Day	Never	Once a Month or Less
Rural	Female	48 - 59 months	Preschooler (48-71m)	Middle School / Diploma	Illiterate - Reading / Writing / Primary School	Poor-Moderate	Never or Irregularly or Once a Week	No	Yes	Yes	20	18	7	1801.94	>=5	Never	1-18 month(s)	None	Once a Day or Less	Less than Twice a Day	Once a Day or Less	Twice a Day	Twice a Day	Once a Day	Once a Month or Less
Rural	Female	24 - 35 months	Toddler (12-47m)	Middle School / Diploma	Illiterate - Reading / Writing / Primary School	Poor-Moderate	Never or Irregularly or Once a Week	No	Yes	Yes	9	18	7	2288.73	4	Never	1-18 month(s)	None	Once a Day or Less	Two to Three Times a Day	Once a Day or Less	Never	Once a Day	Never	Once a Month or Less
Rural	Female	48 - 59 months	Preschooler (48-71m)	Middle School / Diploma	Middle School / Diploma	Poor-Moderate	Several Times a Week (2 or 3)	Yes	Yes	Yes	6	18	7	1801.94	4	Never	>18 months	Both	Once a Day or Less	Two to Three Times a Day	Once a Day or Less	Once a Day	Once a Day	Several Times a Week	Once a Month or Less
Rural	Female	24 - 35 months	Toddler (12-47m)	Middle School / Diploma	Associate / Bachelor Degree	Poor-Moderate	At Least Once a Day	Yes	No	No	0	18	7	2288.73	<=3	Never	1-18 month(s)	Drink or Snack	Once a Day or Less	Two to Three Times a Day	Twice a Day	Once a Day	Once a Day	Once a Day	Once a Month or Less
